# Supplementary material for: Role of the left posterior middle temporal gyrus in shape recognition and its reconstruction during drawing: A study combining transcranial magnetic stimulation and functional near infrared spectroscopy
Source: PLoS One. 2024 May 3;19(5):e0302375. doi: 10.1371/journal.pone.0302375 (PMC11068196; doi:10.1371/journal.pone.0302375)
Supplement: S1 Data — The total fNIRS measurement time was set at 420 seconds (rest 60—task 300—rest 60) for control and rTMS. Smoothing Pinto is 15 points. The fNIRS data that were outside the software’s acceptable range were automatically deleted. After performing a low-pass filter of 0.01Hz, data were analyzed by using Modified Beer-Lambert Law. (ZIP) [file pone.0302375.s004.zip]

Archive with 2 entries (2 files):
- S4 NIRS data_rTMS.TXT
- S4 NIRS data_control.TXT
