# Supplementary material for: Role of the left posterior middle temporal gyrus in shape recognition and its reconstruction during drawing: A study combining transcranial magnetic stimulation and functional near infrared spectroscopy
Source: PLoS One. 2024 May 3;19(5):e0302375. doi: 10.1371/journal.pone.0302375 (PMC11068196; doi:10.1371/journal.pone.0302375)
Supplement: S1 Data — The total fNIRS measurement time was set at 420 seconds (rest 60—task 300—rest 60) for control and rTMS. Smoothing Pinto is 15 points. The fNIRS data that were outside the software’s acceptable range were automatically deleted. After performing a low-pass filter of 0.01Hz, data were analyzed by using Modified Beer-Lambert Law. (ZIP) [file pone.0302375.s004.zip › S4 NIRS data_rTMS.TXT]

 [Û¶îñ]              		 [f[^Jns]	36
 ªèJnú             	2014/03/06 18:59:58
 hc mnD              	OY	 [ªèvOVersion]  	5.01
 í±Ò¼                 	miura3	 [wb_[^Cv^f[^^Cv]   	5.01/2.01
 Rg                 	
 [ªèîñ]               
 z_Êu               	      19
 GNXyg½     	síÈ¢
 OXgÔ             	      60
 ^XNÔ               	     300
 ãXgÔ             	      60
 JèÔµñ             	       1
 ÏZ_                 	       1
 f[^_             	   85583
 [ð¼îñ]             
 ðt@C¼           	2x10+2x1+2x1+analog_Okamoto.INF3.INF
 [ðîñ-1]             
 oíd³ØÖÝè       	OFF
 R1 ,R2 ,R3 ,R4 ,R5 ,R6 ,R7 ,R8 ,R9 ,R10,R11,R12
 672.00,769.00,672.00,554.00,495.00,542.00,434.00,504.00,429.00,553.00,632.00,846.00
 M{¦Ýè(X1,X4,X16,X64)
 R1 ,R2 ,R3 ,R4 ,R5 ,R6 ,R7 ,R8 ,R9 ,R10,R11,R12
 1,1,1,1,1,1,1,1,1,1,1,1
 [â³îñ]               
 X[WOâ³íÞ     	Q¥R½® 
 X[WO_         	      15
 X[WOñ         	       1
 x[XCâ³íÞ     	f[^Êuwè  
 x[XCì¬|Cg 	    0.00
 [eLXgoÍîñn      
 oÍ`Ô                 	^XNÁZG1    	 ^XNNo.                	   1	   2	   3	   4	   5	   6	   7	   8	   9	  10	  11	  12	  13	  14	 f[^íÞ               	OxyHb   
 oÍÍÍ                 	  -60.00	  360.00	 ÏZ½Ï»_           	15
(1,1)(1,2)(2,1)(2,2)(3,2)(2,3)(3,3)(3,4)(4,3)(4,4)(5,4)(4,5)(5,5)(5,6)(6,5)(6,6)(7,6)(6,7)(7,7)(7,8)(8,7)(8,8)(9,8)(8,9)(9,9)(9,10)(10,9)(10,10)(11,11)(12,12)
         	    ch- 1	    ch- 2	    ch- 3	    ch- 4	    ch- 5	    ch- 6	    ch- 7	    ch- 8	    ch- 9	    ch-10	    ch-11	    ch-12	    ch-13	    ch-14	    ch-15	    ch-16	    ch-17	    ch-18	    ch-19	    ch-20	    ch-21	    ch-22	    ch-23	    ch-24	    ch-25	    ch-26	    ch-27	    ch-28	    ch-29	    ch-30	    ch-57
Time(sec)	    OxyHb	    OxyHb	    OxyHb	    OxyHb	    OxyHb	    OxyHb	    OxyHb	    OxyHb	    OxyHb	    OxyHb	    OxyHb	    OxyHb	    OxyHb	    OxyHb	    OxyHb	    OxyHb	    OxyHb	    OxyHb	    OxyHb	    OxyHb	    OxyHb	    OxyHb	    OxyHb	    OxyHb	    OxyHb	    OxyHb	    OxyHb	    OxyHb	    OxyHb	    OxyHb	 External
   -60.000	   -0.002496	    0.004953	    0.001333	    0.012357	    0.000920	    0.008300	    0.008173	    0.002607	    0.003714	   -0.000022	   -0.006206	    0.000049	   -0.004255	    0.001709	   -0.003831	    0.001323	    0.002344	   -0.000720	    0.000073	   -0.000038	   -0.009532	   -0.003561	    0.000400	   -0.008500	    0.000693	    0.004816	   -0.005797	   -0.000852	    0.018103	   -0.018440	   -1.280287
   -58.950	   -0.001801	    0.005328	    0.001666	    0.013219	    0.003528	    0.008759	    0.008297	    0.004881	    0.003410	    0.002646	   -0.005938	   -0.000541	   -0.004939	    0.001803	   -0.003907	    0.001669	    0.002561	    0.000408	    0.000212	   -0.000349	   -0.010363	   -0.003623	    0.000192	   -0.008318	   -0.000469	    0.004674	   -0.005680	   -0.001262	    0.020433	   -0.025101	   -1.278158
   -57.900	   -0.006832	    0.003149	    0.002057	    0.014085	    0.002045	    0.010156	    0.007936	    0.002977	    0.002941	    0.001582	   -0.006425	   -0.000686	   -0.006459	    0.001061	   -0.004888	    0.000155	    0.001469	   -0.000486	   -0.001755	   -0.000794	   -0.009865	   -0.004600	   -0.000579	   -0.007440	   -0.002606	    0.003151	   -0.009129	   -0.002582	    0.021813	   -0.019999	   -1.298653
   -56.849	   -0.005571	    0.003976	    0.004172	    0.015652	    0.001884	    0.010219	    0.008384	    0.001847	    0.002825	    0.001990	   -0.005603	   -0.000325	   -0.005178	    0.001909	   -0.004053	    0.001137	    0.001097	    0.000298	   -0.001833	    0.000466	   -0.008675	   -0.003410	    0.000486	   -0.005495	   -0.001697	    0.003399	   -0.007172	   -0.001221	    0.024383	   -0.016832	   -1.284515
   -55.799	   -0.003697	    0.001892	    0.005251	    0.014392	    0.000949	    0.009745	    0.007712	   -0.000307	    0.002403	    0.000987	   -0.006870	    0.000234	   -0.004770	    0.001451	   -0.002877	    0.002119	    0.002340	    0.000417	   -0.001099	    0.001936	   -0.008471	   -0.002519	    0.001291	   -0.004475	   -0.001043	    0.003488	   -0.006249	   -0.001071	    0.022903	   -0.019726	   -1.277218
   -54.749	   -0.006055	    0.000789	    0.007130	    0.014836	   -0.000253	    0.009581	    0.006890	   -0.001805	    0.002325	   -0.002287	   -0.008168	   -0.000590	   -0.005183	    0.000827	   -0.002676	    0.002102	    0.002020	   -0.000108	   -0.000839	    0.002278	   -0.008938	   -0.002523	    0.000866	   -0.004341	   -0.000726	    0.003797	   -0.006144	   -0.001302	    0.025039	   -0.012173	   -1.276515
   -53.699	   -0.005010	   -0.000455	    0.005526	    0.014122	   -0.001642	    0.008291	    0.003776	   -0.003182	    0.001911	   -0.003296	   -0.009696	   -0.001861	   -0.005642	    0.001349	   -0.003376	    0.002286	    0.001133	    0.000436	   -0.000567	    0.001403	   -0.008852	   -0.002796	    0.000120	   -0.004976	   -0.000287	    0.003005	   -0.006229	   -0.002358	    0.022317	   -0.016162	   -1.260808
   -52.649	   -0.007097	   -0.002494	    0.005414	    0.010211	   -0.003562	    0.006222	    0.001744	   -0.003322	    0.001257	   -0.002129	   -0.010496	   -0.001437	   -0.005410	   -0.000306	   -0.002868	    0.000920	    0.001104	   -0.000354	   -0.001226	    0.000903	   -0.008637	   -0.003432	   -0.000465	   -0.005167	   -0.000780	    0.002546	   -0.007008	   -0.002845	    0.021360	   -0.022013	   -1.300298
   -51.599	   -0.007604	   -0.001798	    0.004872	    0.010627	   -0.001793	    0.004783	    0.001845	   -0.004393	    0.002030	   -0.001183	   -0.011239	   -0.000578	   -0.007216	   -0.001212	   -0.004022	   -0.000741	    0.000939	   -0.001662	   -0.000935	    0.000003	   -0.008221	   -0.004138	   -0.001784	   -0.006732	   -0.001284	    0.002908	   -0.006726	   -0.002346	    0.022318	   -0.010699	   -1.279167
   -50.548	   -0.007009	   -0.000675	    0.004679	    0.012509	   -0.001644	    0.004529	    0.000881	   -0.003892	    0.002062	   -0.002066	   -0.010433	   -0.001532	   -0.006607	   -0.000173	   -0.004513	   -0.001672	    0.001126	   -0.002634	   -0.002099	   -0.000656	   -0.007156	   -0.004091	   -0.001663	   -0.007815	   -0.001741	    0.003164	   -0.006008	   -0.002566	    0.022318	   -0.007288	   -1.289078
   -49.498	   -0.004077	   -0.001297	    0.004244	    0.010941	   -0.002196	    0.003649	   -0.000316	   -0.004770	    0.001012	   -0.003008	   -0.010408	   -0.002591	   -0.007378	   -0.000956	   -0.004821	   -0.003486	    0.000579	   -0.004499	   -0.004139	   -0.000850	   -0.008017	   -0.004329	   -0.000693	   -0.008856	   -0.002234	    0.003019	   -0.008069	   -0.002873	    0.020170	   -0.000790	   -1.322954
   -48.448	   -0.004701	   -0.000571	    0.002489	    0.010069	   -0.000619	    0.002278	   -0.000454	   -0.003951	    0.000276	   -0.003092	   -0.010265	   -0.004230	   -0.008147	   -0.002118	   -0.006221	   -0.005405	    0.000284	   -0.006134	   -0.004261	   -0.001364	   -0.008448	   -0.004580	   -0.000959	   -0.009746	   -0.002998	    0.003320	   -0.008038	   -0.002777	    0.021409	   -0.000522	   -1.223091
   -47.398	   -0.007484	   -0.001694	    0.002953	    0.010265	   -0.000881	    0.001686	   -0.002426	   -0.004666	   -0.002066	   -0.005724	   -0.010743	   -0.005841	   -0.009296	   -0.003023	   -0.006922	   -0.006145	   -0.000627	   -0.007822	   -0.005166	   -0.002020	   -0.008926	   -0.005474	   -0.001173	   -0.010135	   -0.002432	    0.003230	   -0.007825	   -0.003229	    0.022265	    0.012869	   -1.314257
   -46.348	   -0.006097	   -0.002723	    0.001969	    0.009794	   -0.000081	    0.001459	   -0.002588	   -0.006140	   -0.002940	   -0.005318	   -0.010721	   -0.006916	   -0.009823	   -0.002625	   -0.008403	   -0.007027	   -0.000639	   -0.009015	   -0.005835	   -0.002657	   -0.010233	   -0.005799	   -0.001436	   -0.011470	   -0.003157	    0.003582	   -0.008781	   -0.004168	    0.020619	    0.011884	   -1.304146
   -45.298	   -0.005615	   -0.003565	    0.001689	    0.009599	   -0.001676	    0.001675	   -0.002904	   -0.003851	   -0.004416	   -0.005568	   -0.009158	   -0.006785	   -0.010551	   -0.002475	   -0.008965	   -0.007150	   -0.000115	   -0.008198	   -0.004494	   -0.001998	   -0.009595	   -0.005379	    0.000235	   -0.011035	   -0.001829	    0.006409	   -0.008338	   -0.004800	    0.019093	    0.015066	   -1.299673
   -44.247	   -0.007013	   -0.003987	    0.000835	    0.007881	    0.001503	    0.001590	   -0.001716	   -0.001111	   -0.004937	   -0.005297	   -0.006911	   -0.006575	   -0.011198	   -0.002699	   -0.009646	   -0.007235	   -0.000323	   -0.008183	   -0.005452	   -0.002094	   -0.009768	   -0.005125	   -0.000072	   -0.011465	   -0.001813	    0.005730	   -0.009031	   -0.004351	    0.021790	    0.017795	   -1.319990
   -43.197	   -0.007712	   -0.001382	    0.000169	    0.008433	    0.000403	   -0.000086	   -0.001408	   -0.002864	   -0.006156	   -0.007120	   -0.008045	   -0.008669	   -0.011420	   -0.002790	   -0.010259	   -0.007812	   -0.000026	   -0.008241	   -0.004757	   -0.000963	   -0.010055	   -0.006454	   -0.000098	   -0.010338	   -0.004071	    0.006398	   -0.010738	   -0.005697	    0.018003	    0.013896	   -1.298216
   -42.147	   -0.005463	   -0.001947	    0.001334	    0.008297	    0.000857	   -0.000377	   -0.002466	   -0.003282	   -0.004328	   -0.005341	   -0.007263	   -0.007725	   -0.010450	   -0.003116	   -0.010198	   -0.007852	    0.001128	   -0.007285	   -0.002307	    0.001497	   -0.009526	   -0.005954	    0.000886	   -0.009438	   -0.003755	    0.007034	   -0.010364	   -0.004863	    0.018334	    0.018956	   -1.317423
   -41.097	   -0.004337	   -0.003552	    0.002193	    0.007687	    0.001070	   -0.000020	   -0.002585	   -0.002006	   -0.004459	   -0.003475	   -0.007511	   -0.006513	   -0.010238	   -0.003048	   -0.010614	   -0.007694	    0.000621	   -0.006860	   -0.002950	    0.001392	   -0.008752	   -0.005590	    0.001476	   -0.010070	   -0.003413	    0.007597	   -0.009831	   -0.004347	    0.019813	    0.020263	   -1.315014
   -40.047	   -0.005702	   -0.002677	    0.001430	    0.009541	    0.001826	    0.000007	   -0.001531	   -0.002119	   -0.003862	   -0.003051	   -0.006882	   -0.005975	   -0.010066	   -0.004619	   -0.010020	   -0.008907	   -0.000273	   -0.007461	   -0.003957	    0.000587	   -0.008618	   -0.005813	    0.001554	   -0.010607	   -0.004333	    0.007082	   -0.009287	   -0.004413	    0.016593	    0.015702	   -1.291387
   -38.997	   -0.009975	   -0.004387	    0.000426	    0.009075	    0.000703	   -0.001584	   -0.003179	   -0.002474	   -0.004631	   -0.002180	   -0.007378	   -0.006132	   -0.009256	   -0.005888	   -0.009449	   -0.009106	   -0.001127	   -0.008215	   -0.005389	   -0.000189	   -0.009366	   -0.007182	    0.001277	   -0.010714	   -0.005858	    0.006605	   -0.009100	   -0.003868	    0.016734	    0.014726	   -1.309627
   -37.946	   -0.004243	   -0.002949	    0.000731	    0.009347	    0.001986	   -0.001114	   -0.004134	   -0.004936	   -0.003444	   -0.002086	   -0.007504	   -0.004951	   -0.010341	   -0.005295	   -0.009179	   -0.007388	   -0.001241	   -0.007607	   -0.005879	   -0.001619	   -0.009405	   -0.006522	    0.000523	   -0.010771	   -0.005455	    0.005471	   -0.007978	   -0.003064	    0.015844	    0.011903	   -1.305001
   -36.896	   -0.006147	   -0.003216	    0.001557	    0.010175	    0.000744	    0.000296	   -0.003586	   -0.001748	   -0.004273	   -0.000111	   -0.005831	   -0.004549	   -0.009310	   -0.004944	   -0.008775	   -0.007810	   -0.000230	   -0.008302	   -0.006095	   -0.000984	   -0.009117	   -0.006869	    0.000286	   -0.010538	   -0.005419	    0.004576	   -0.007515	   -0.003377	    0.012844	    0.021044	   -1.311333
   -35.846	   -0.005951	   -0.002695	    0.001688	    0.009724	    0.001358	    0.000467	   -0.002525	   -0.000559	   -0.005465	   -0.001969	   -0.006126	   -0.005741	   -0.009809	   -0.004756	   -0.009729	   -0.008659	    0.000742	   -0.009783	   -0.005648	    0.000946	   -0.009706	   -0.007305	   -0.001134	   -0.011333	   -0.006705	    0.003906	   -0.008204	   -0.004387	    0.011908	    0.020360	   -1.275041
   -34.796	   -0.009640	   -0.004779	    0.000747	    0.007378	    0.001777	    0.000128	   -0.003509	   -0.001708	   -0.006980	   -0.003106	   -0.006398	   -0.006270	   -0.010618	   -0.005284	   -0.010986	   -0.009680	    0.001813	   -0.010516	   -0.004099	    0.001526	   -0.009439	   -0.007763	   -0.001133	   -0.011513	   -0.006447	    0.003804	   -0.008489	   -0.004814	    0.014966	    0.014421	   -1.286003
   -33.746	   -0.008664	   -0.003750	    0.000516	    0.010169	    0.002126	   -0.000296	   -0.003799	   -0.000494	   -0.006747	   -0.001946	   -0.006929	   -0.007312	   -0.010933	   -0.005757	   -0.011170	   -0.009191	    0.001089	   -0.010191	   -0.004287	    0.001049	   -0.010241	   -0.008199	   -0.001698	   -0.011078	   -0.006640	    0.003119	   -0.010117	   -0.005024	    0.012490	    0.013831	   -1.302205
   -32.696	   -0.006400	   -0.002576	   -0.000330	    0.007577	    0.002343	   -0.001004	   -0.005827	   -0.000317	   -0.008985	   -0.003780	   -0.006289	   -0.007816	   -0.011381	   -0.005952	   -0.012379	   -0.009407	   -0.000928	   -0.010580	   -0.005179	   -0.001446	   -0.011278	   -0.009581	   -0.002092	   -0.011813	   -0.007032	    0.002622	   -0.011739	   -0.006249	    0.011741	    0.014625	   -1.293664
   -31.645	   -0.004661	   -0.003272	   -0.001099	    0.009252	    0.002737	    0.000786	   -0.002384	    0.002342	   -0.008559	    0.002536	   -0.002773	   -0.007247	   -0.008633	   -0.005959	   -0.012203	   -0.010123	   -0.002944	   -0.010531	   -0.007352	   -0.003792	   -0.010360	   -0.008784	   -0.001801	   -0.011109	   -0.007094	    0.003126	   -0.011277	   -0.006649	    0.001208	    0.012262	   -1.297662
   -30.595	   -0.004844	    0.002548	   -0.001456	    0.011536	    0.003185	    0.004183	    0.003348	    0.003364	   -0.006009	    0.007919	    0.001690	   -0.005370	   -0.006515	   -0.006103	   -0.011495	   -0.010307	   -0.003559	   -0.011091	   -0.007864	   -0.003930	   -0.010756	   -0.009702	   -0.001862	   -0.011061	   -0.006974	    0.002482	   -0.011347	   -0.006302	   -0.001423	    0.019391	   -1.314162
   -29.545	   -0.003665	    0.002608	   -0.002776	    0.010622	    0.001636	    0.005812	    0.006130	    0.000168	   -0.005179	    0.009448	    0.004472	   -0.005871	   -0.005293	   -0.005929	   -0.011235	   -0.010516	   -0.004614	   -0.012461	   -0.009248	   -0.004577	   -0.011523	   -0.010798	   -0.003723	   -0.012650	   -0.009130	    0.001253	   -0.013011	   -0.006075	   -0.003230	    0.003880	   -1.310064
   -28.495	   -0.004302	   -0.000630	   -0.005010	    0.009480	    0.002658	    0.005444	    0.005270	   -0.004042	   -0.004113	    0.005247	    0.007161	   -0.005729	   -0.003283	   -0.004520	   -0.011898	   -0.013598	   -0.004490	   -0.014724	   -0.011254	   -0.004499	   -0.012992	   -0.012372	   -0.005273	   -0.014411	   -0.010191	   -0.000310	   -0.015171	   -0.006104	    0.000839	   -0.001273	   -1.281100
   -27.445	   -0.001311	   -0.000613	   -0.005823	    0.007653	    0.002351	    0.004515	    0.006374	   -0.002553	   -0.003895	    0.007984	    0.006781	   -0.004743	   -0.002939	   -0.004418	   -0.011517	   -0.013525	   -0.003063	   -0.015058	   -0.009414	   -0.002776	   -0.014122	   -0.013116	   -0.005868	   -0.015119	   -0.010763	   -0.000537	   -0.015101	   -0.005506	    0.004023	    0.000817	   -1.282480
   -26.395	   -0.002264	   -0.003357	   -0.004886	    0.005189	   -0.001023	    0.001637	    0.000838	   -0.004906	   -0.005208	    0.002370	    0.002973	   -0.005531	   -0.004379	   -0.003872	   -0.010530	   -0.010407	   -0.001998	   -0.012040	   -0.007576	   -0.002291	   -0.013794	   -0.012726	   -0.006316	   -0.014887	   -0.009726	   -0.000536	   -0.012916	   -0.005300	   -0.003288	    0.014533	   -1.280111
   -25.344	   -0.006241	   -0.004745	   -0.004190	   -0.000715	   -0.004517	   -0.001689	   -0.004713	   -0.007682	   -0.006273	   -0.004142	   -0.003389	   -0.007056	   -0.008655	   -0.004235	   -0.010352	   -0.010469	   -0.002268	   -0.010776	   -0.008315	   -0.002299	   -0.012542	   -0.010971	   -0.003835	   -0.012638	   -0.007557	    0.001453	   -0.009445	   -0.004943	   -0.008409	    0.004181	   -1.235561
   -24.294	   -0.006889	   -0.002431	   -0.003618	    0.000774	   -0.003690	    0.000305	   -0.002879	   -0.006324	   -0.003705	   -0.001716	   -0.003079	   -0.005010	   -0.009074	   -0.005354	   -0.009300	   -0.010311	   -0.002125	   -0.009278	   -0.008431	   -0.002447	   -0.011425	   -0.009370	   -0.002276	   -0.010985	   -0.005542	    0.002934	   -0.007329	   -0.003915	   -0.007727	    0.003142	   -1.271459
   -23.244	   -0.005583	   -0.004774	   -0.003580	    0.000930	   -0.002135	    0.001919	   -0.003108	   -0.005751	   -0.000731	   -0.000276	   -0.003790	   -0.004107	   -0.009565	   -0.005926	   -0.007927	   -0.008455	   -0.003092	   -0.007676	   -0.007395	   -0.003039	   -0.011735	   -0.008325	   -0.002298	   -0.010390	   -0.005730	    0.000252	   -0.006962	   -0.004029	   -0.004233	    0.001291	   -1.251291
   -22.194	   -0.007479	   -0.003911	   -0.002794	    0.002649	   -0.001151	    0.003124	   -0.001739	   -0.004710	    0.000189	    0.001212	   -0.003238	   -0.003054	   -0.009250	   -0.006977	   -0.007873	   -0.009986	   -0.003992	   -0.008505	   -0.008852	   -0.003386	   -0.011239	   -0.008843	   -0.001891	   -0.010698	   -0.005929	   -0.000395	   -0.007671	   -0.005095	   -0.004837	    0.000432	   -1.326169
   -21.144	   -0.003821	   -0.005562	   -0.001902	    0.003984	   -0.001741	    0.003464	   -0.000363	   -0.002713	    0.000804	    0.002567	   -0.001318	   -0.001367	   -0.009168	   -0.006349	   -0.007649	   -0.010226	   -0.003870	   -0.009945	   -0.009291	   -0.003241	   -0.010033	   -0.009108	   -0.001513	   -0.010768	   -0.006688	   -0.000773	   -0.007678	   -0.005545	   -0.002715	    0.004931	   -1.240038
   -20.093	   -0.007398	   -0.001961	   -0.003553	    0.004384	    0.002207	    0.004553	   -0.000167	   -0.002909	    0.001912	    0.005681	   -0.001418	   -0.000259	   -0.008199	   -0.007165	   -0.007545	   -0.009995	   -0.003352	   -0.010776	   -0.008986	   -0.003236	   -0.008206	   -0.008572	   -0.000837	   -0.011432	   -0.006976	   -0.000895	   -0.006764	   -0.004779	   -0.003729	    0.020433	   -1.300983
   -19.043	   -0.008079	   -0.003055	   -0.003470	    0.002596	    0.001825	    0.002895	    0.001689	   -0.001076	    0.004070	    0.006517	   -0.000449	    0.000565	   -0.008432	   -0.006195	   -0.007266	   -0.009078	   -0.002471	   -0.011098	   -0.007266	   -0.001749	   -0.006969	   -0.007473	   -0.000752	   -0.011411	   -0.006798	   -0.000094	   -0.006574	   -0.004183	   -0.002037	    0.016229	   -1.290698
   -17.993	   -0.007646	   -0.003514	   -0.002407	    0.002063	    0.001553	    0.002665	    0.001939	   -0.001670	    0.004546	    0.007442	    0.000054	    0.000848	   -0.006932	   -0.005368	   -0.006412	   -0.007725	   -0.001081	   -0.010198	   -0.005724	   -0.000726	   -0.004986	   -0.006106	    0.000582	   -0.010613	   -0.005893	    0.000685	   -0.006867	   -0.004033	   -0.003080	    0.008023	   -1.287947
   -16.943	   -0.007292	   -0.002053	   -0.003374	    0.003846	    0.000025	    0.002963	    0.003138	   -0.002789	    0.005480	    0.007736	    0.000439	    0.000265	   -0.005985	   -0.004412	   -0.005287	   -0.007237	   -0.000435	   -0.008662	   -0.004332	    0.000132	   -0.005056	   -0.005946	    0.000826	   -0.010429	   -0.005223	    0.000850	   -0.008036	   -0.005297	   -0.003950	    0.003719	   -1.268724
   -15.893	   -0.008230	   -0.002809	   -0.001736	    0.003498	   -0.000185	    0.003977	    0.002415	   -0.003684	    0.001646	    0.002429	   -0.000670	   -0.001993	   -0.004797	   -0.003823	   -0.004242	   -0.004852	    0.000795	   -0.006588	   -0.002873	    0.001543	   -0.003555	   -0.003812	    0.002354	   -0.008918	   -0.003725	    0.001119	   -0.007140	   -0.004683	   -0.003722	    0.006663	   -1.282211
   -14.843	   -0.011384	   -0.004163	   -0.004077	    0.001777	    0.001526	    0.001037	   -0.000461	   -0.005579	   -0.000038	    0.001309	   -0.002174	   -0.002340	   -0.003931	   -0.002781	   -0.003517	   -0.003532	    0.000758	   -0.005737	   -0.001681	    0.000358	   -0.002708	   -0.001721	    0.002229	   -0.007716	   -0.003577	    0.001221	   -0.006150	   -0.003637	    0.005762	    0.018696	   -1.294174
   -13.792	   -0.010728	   -0.002595	   -0.004219	    0.002020	    0.000877	    0.000389	    0.001318	   -0.005927	   -0.000170	    0.000218	   -0.004049	   -0.001733	   -0.004383	   -0.004509	   -0.003776	   -0.003679	   -0.000389	   -0.006458	   -0.002888	   -0.000893	   -0.003701	   -0.001817	    0.001297	   -0.007593	   -0.004237	    0.000151	   -0.006774	   -0.003765	   -0.000738	    0.025984	   -1.273348
   -12.742	   -0.011816	   -0.002936	   -0.005060	    0.001384	   -0.000854	    0.000976	    0.001925	   -0.005893	    0.001557	   -0.001971	   -0.003998	   -0.001768	   -0.004170	   -0.006010	   -0.003855	   -0.005633	   -0.003580	   -0.007788	   -0.005098	   -0.002053	   -0.005752	   -0.003288	    0.000164	   -0.007842	   -0.004912	   -0.000727	   -0.007799	   -0.004714	   -0.005198	    0.026990	   -1.252398
   -11.692	   -0.006562	   -0.004638	   -0.003432	   -0.000958	   -0.002245	    0.002552	    0.002778	   -0.005205	    0.004077	   -0.001008	   -0.002408	   -0.000235	   -0.002996	   -0.005930	   -0.003671	   -0.005090	   -0.003187	   -0.007300	   -0.004758	   -0.000495	   -0.004659	   -0.003636	    0.000144	   -0.006573	   -0.004899	   -0.001078	   -0.006530	   -0.004429	   -0.005831	    0.025530	   -1.277035
   -10.642	   -0.006532	   -0.002403	   -0.003120	    0.001715	   -0.001779	    0.000925	    0.003612	   -0.004728	    0.004666	    0.000049	   -0.001575	    0.001092	   -0.002100	   -0.005021	   -0.003606	   -0.004401	   -0.002542	   -0.006838	   -0.003313	   -0.000480	   -0.003282	   -0.003064	   -0.000231	   -0.005302	   -0.003763	   -0.001395	   -0.005408	   -0.003406	   -0.005426	    0.024708	   -1.289130
    -9.592	   -0.009077	   -0.004645	   -0.002324	    0.002615	   -0.002144	    0.001540	    0.004045	   -0.002691	    0.004104	    0.001868	   -0.002172	    0.000721	   -0.000858	   -0.004717	   -0.003543	   -0.004237	   -0.002675	   -0.006457	   -0.002953	   -0.000627	   -0.003262	   -0.003376	   -0.001033	   -0.005246	   -0.003405	   -0.001778	   -0.004759	   -0.002900	   -0.004999	    0.008476	   -1.290858
    -8.542	   -0.003789	   -0.003791	   -0.001552	    0.002256	   -0.001763	    0.001009	    0.003257	   -0.004707	    0.004696	   -0.000299	   -0.003018	    0.000119	   -0.000845	   -0.003796	   -0.003219	   -0.003453	   -0.003072	   -0.004785	   -0.002348	    0.000297	   -0.003623	   -0.002756	   -0.002044	   -0.004853	   -0.003873	   -0.002470	   -0.004185	   -0.002266	   -0.002415	    0.003232	   -1.295551
    -7.491	   -0.003967	   -0.000031	   -0.001313	    0.001017	   -0.000983	    0.001717	    0.005169	   -0.002358	    0.002721	   -0.000470	   -0.000639	    0.000194	   -0.000402	   -0.003048	   -0.001914	   -0.002589	   -0.001951	   -0.003064	   -0.001418	    0.002357	   -0.001515	   -0.000892	   -0.000527	   -0.002299	   -0.002167	   -0.000914	   -0.004648	   -0.001610	   -0.001612	   -0.000942	   -1.308851
    -6.441	   -0.002255	    0.000306	   -0.000105	    0.002369	    0.001386	    0.001799	    0.004694	   -0.004056	    0.002000	    0.000037	    0.001159	   -0.000306	    0.000589	   -0.001754	    0.000512	   -0.001099	   -0.000596	   -0.000858	   -0.000298	    0.002533	    0.000049	    0.001117	    0.001263	   -0.000689	   -0.000793	    0.000135	   -0.001103	    0.000402	   -0.001352	    0.003306	   -1.294325
    -5.391	    0.000970	   -0.000620	    0.000400	    0.002719	    0.001022	    0.002180	    0.003399	   -0.002532	    0.001208	    0.000930	    0.000430	   -0.000214	    0.000253	   -0.000740	    0.000821	   -0.000008	    0.000490	    0.000822	    0.001317	    0.002912	    0.000021	    0.000965	    0.001514	    0.000151	   -0.000200	    0.000839	    0.000416	    0.001205	   -0.002781	    0.002449	   -1.305680
    -4.341	   -0.002924	   -0.000102	    0.000507	    0.000458	   -0.000439	    0.001451	    0.003112	   -0.002669	    0.001290	   -0.000759	   -0.000126	   -0.000953	   -0.000456	   -0.000672	    0.000333	    0.000072	    0.000221	    0.000473	    0.000843	    0.002432	   -0.000796	    0.000969	    0.000869	    0.000055	   -0.000735	   -0.000105	    0.000078	    0.000177	   -0.001382	    0.003689	   -1.300253
    -3.291	   -0.003458	    0.000956	   -0.000229	    0.001235	   -0.000698	    0.000435	    0.001181	   -0.003099	    0.001168	   -0.002224	   -0.000026	   -0.001246	   -0.000361	   -0.001191	    0.000269	    0.001056	    0.001003	    0.000991	    0.001506	    0.002255	   -0.000152	    0.000977	    0.001411	    0.001203	   -0.000723	    0.000251	    0.000335	    0.000836	   -0.003688	    0.003458	   -1.299718
    -2.241	   -0.002295	   -0.002039	    0.000046	    0.001140	   -0.002585	   -0.000411	    0.000134	   -0.004637	    0.000405	   -0.001577	   -0.000383	   -0.000753	   -0.000264	   -0.000606	   -0.000284	    0.001038	    0.000844	    0.000943	    0.001330	    0.001952	   -0.001145	    0.000425	    0.001127	    0.000752	   -0.000953	    0.000482	   -0.000215	    0.000486	   -0.002854	    0.005781	   -1.302203
    -1.190	   -0.000092	   -0.001428	    0.001152	   -0.000236	   -0.002835	   -0.000615	    0.000966	   -0.001833	   -0.000663	   -0.000646	    0.000428	    0.000142	   -0.000649	   -0.001051	   -0.000730	    0.000350	    0.000416	    0.000528	    0.001047	    0.000745	   -0.000469	    0.000125	    0.000231	    0.000112	   -0.000147	    0.000214	   -0.000399	   -0.000067	   -0.002983	    0.000738	   -1.288043
    -0.140	   -0.001558	    0.000095	    0.000512	   -0.000116	   -0.001274	   -0.000718	    0.000158	   -0.001811	    0.000948	    0.000407	    0.000315	    0.000669	   -0.000118	   -0.000094	   -0.000128	    0.000143	    0.000416	    0.000225	    0.000856	    0.000139	   -0.000094	    0.000349	   -0.000385	    0.000305	    0.000186	    0.000308	    0.000535	    0.000326	   -0.000520	   -0.007818	   -1.312799
     0.910	    0.000434	    0.003587	   -0.000065	   -0.000230	    0.000425	   -0.001353	   -0.001813	   -0.003232	    0.000394	   -0.000228	    0.000304	    0.000568	   -0.000361	   -0.000234	   -0.000695	   -0.000437	    0.000229	   -0.000964	    0.001434	    0.000430	   -0.001383	   -0.000155	   -0.000787	   -0.000039	    0.001805	    0.000733	    0.000762	    0.000206	   -0.007741	   -0.003165	   -1.239230
     1.960	   -0.000841	    0.002787	    0.001274	    0.001182	   -0.002363	   -0.000214	   -0.000630	   -0.001666	   -0.001784	    0.000604	    0.002057	   -0.000708	   -0.000325	   -0.002066	   -0.000936	   -0.001431	   -0.001141	   -0.002406	    0.000636	    0.000342	   -0.002225	   -0.000318	   -0.000572	   -0.000492	    0.001660	    0.000989	    0.000875	    0.000047	   -0.011645	   -0.000183	   -1.260651
     3.010	    0.000827	    0.004309	    0.001448	    0.003650	   -0.005018	   -0.000943	   -0.001804	   -0.003753	   -0.001194	    0.000181	    0.000458	   -0.000571	    0.000216	   -0.001237	   -0.000942	   -0.001797	   -0.002253	   -0.001359	    0.001199	   -0.000279	   -0.001954	   -0.000749	   -0.001901	   -0.000917	    0.000578	   -0.000242	    0.000698	   -0.000440	   -0.012675	   -0.003943	   -1.283380
     4.060	   -0.001353	    0.004427	    0.001034	    0.002578	   -0.005062	   -0.000447	   -0.003401	   -0.004228	   -0.000341	   -0.000650	    0.000110	   -0.000627	    0.000338	   -0.000857	   -0.001160	   -0.001366	   -0.002147	    0.001140	    0.000945	   -0.001623	   -0.001673	   -0.002964	   -0.002747	   -0.000529	    0.000341	   -0.000285	    0.001085	   -0.000438	   -0.014024	   -0.004780	   -1.282525
     5.111	   -0.003595	   -0.000038	   -0.000368	    0.001753	   -0.005103	   -0.001534	   -0.005300	   -0.005599	   -0.001063	   -0.001692	   -0.001437	   -0.000299	   -0.000731	   -0.001753	   -0.002652	   -0.002521	   -0.003081	   -0.000268	   -0.001749	   -0.004281	   -0.003691	   -0.005073	   -0.004272	   -0.001909	   -0.000886	   -0.001250	   -0.000155	   -0.001395	   -0.012312	    0.000235	   -1.256348
     6.161	   -0.005810	    0.000126	   -0.000955	    0.001535	   -0.008133	   -0.002433	   -0.006362	   -0.005624	   -0.000500	   -0.002656	   -0.001703	   -0.001317	   -0.000860	   -0.000937	   -0.003401	   -0.002538	   -0.003207	   -0.001219	   -0.002872	   -0.005806	   -0.005060	   -0.006235	   -0.004674	   -0.003012	   -0.001723	   -0.001195	   -0.000911	   -0.001068	   -0.014044	   -0.006672	   -1.294837
     7.211	   -0.007980	   -0.002718	   -0.001032	   -0.000203	   -0.005911	   -0.002138	   -0.006512	   -0.006162	   -0.000166	   -0.002035	   -0.001944	   -0.002102	   -0.000561	   -0.000053	   -0.004018	   -0.002937	   -0.003023	   -0.002286	   -0.004084	   -0.006855	   -0.006200	   -0.007353	   -0.003953	   -0.004346	   -0.001495	   -0.001510	   -0.002266	   -0.001702	   -0.016182	   -0.007232	   -1.301805
     8.261	   -0.005745	   -0.003292	   -0.002787	   -0.000328	   -0.005702	   -0.003911	   -0.004911	   -0.003831	   -0.002076	   -0.000852	   -0.001921	   -0.003060	   -0.001105	   -0.001009	   -0.004259	   -0.003171	   -0.003987	   -0.002803	   -0.005088	   -0.008376	   -0.007218	   -0.008018	   -0.004925	   -0.004598	   -0.001777	   -0.002051	   -0.003528	   -0.002086	   -0.015887	   -0.005464	   -1.294824
     9.311	   -0.003945	   -0.002996	   -0.002026	    0.001102	   -0.006613	   -0.002173	   -0.005375	   -0.003010	   -0.002118	   -0.000560	   -0.001944	   -0.003741	   -0.000774	   -0.001697	   -0.004593	   -0.002577	   -0.004229	   -0.002783	   -0.005468	   -0.008790	   -0.006927	   -0.007278	   -0.004765	   -0.004633	   -0.000442	   -0.001492	   -0.003638	   -0.001425	   -0.020311	   -0.005973	   -1.349302
    10.362	   -0.003681	   -0.004144	   -0.002510	   -0.000472	   -0.006320	   -0.000356	   -0.007805	   -0.006512	   -0.000753	   -0.000703	   -0.002185	   -0.002701	   -0.001668	   -0.002279	   -0.005282	   -0.002847	   -0.004739	   -0.003160	   -0.006277	   -0.009276	   -0.007845	   -0.007127	   -0.005192	   -0.005056	   -0.000495	   -0.002505	   -0.004780	   -0.002814	   -0.017749	    0.006219	   -1.269661
    11.412	   -0.002891	   -0.003868	   -0.003075	    0.001133	   -0.003642	    0.000243	   -0.005837	   -0.002469	    0.001454	    0.002936	   -0.001817	   -0.001438	   -0.001992	   -0.001693	   -0.004398	   -0.001552	   -0.005414	   -0.001038	   -0.005594	   -0.010068	   -0.007216	   -0.006634	   -0.004369	   -0.003021	    0.002587	   -0.001148	   -0.003980	   -0.002598	   -0.018263	    0.004376	   -1.297771
    12.462	   -0.002023	    0.000394	   -0.001925	    0.001400	   -0.003978	    0.000031	   -0.003796	   -0.001467	    0.003867	    0.004680	   -0.001870	   -0.000533	   -0.001425	   -0.002752	   -0.003835	   -0.000334	   -0.005302	    0.000663	   -0.007466	   -0.009793	   -0.006716	   -0.006399	   -0.003363	   -0.001328	    0.004205	   -0.001379	   -0.002933	   -0.002489	   -0.013959	    0.013449	   -1.355558
    13.512	   -0.000573	    0.002104	   -0.000346	    0.001809	   -0.003208	    0.001034	   -0.003768	    0.000006	    0.004039	    0.006276	   -0.000682	   -0.000228	    0.000592	    0.001648	   -0.002488	    0.002544	   -0.004364	    0.002951	   -0.007405	   -0.009436	   -0.005631	   -0.004248	   -0.001676	    0.000806	    0.007100	   -0.000141	   -0.000914	   -0.000783	   -0.005486	    0.019187	   -1.335209
    14.562	    0.000485	    0.002206	    0.000400	    0.002279	   -0.002975	    0.000158	   -0.002684	    0.000603	    0.004436	    0.005672	    0.001596	    0.000243	    0.002179	    0.003333	   -0.001805	    0.004679	   -0.004139	    0.005384	   -0.007541	   -0.009722	   -0.005555	   -0.003306	   -0.001355	    0.002349	    0.008610	   -0.000561	    0.000469	   -0.000617	    0.000882	    0.026729	   -1.343195
    15.612	    0.001564	   -0.001004	    0.002010	    0.003577	   -0.004497	    0.000980	   -0.004017	    0.001284	    0.004067	    0.004588	    0.001864	   -0.000849	    0.002548	    0.004089	   -0.001344	    0.005517	   -0.003918	    0.005701	   -0.007229	   -0.008762	   -0.006080	   -0.003692	   -0.001806	    0.002336	    0.009483	   -0.001063	    0.002017	    0.000017	   -0.002321	    0.029958	   -1.327975
    16.663	   -0.000337	   -0.001338	    0.002213	    0.001914	   -0.004026	    0.001556	   -0.004423	   -0.000929	    0.003544	    0.005522	    0.000380	   -0.001216	    0.000727	    0.003742	   -0.002074	    0.003466	   -0.005149	    0.004654	   -0.008344	   -0.008939	   -0.007112	   -0.005016	   -0.003433	    0.000831	    0.007560	   -0.002752	    0.001457	   -0.000349	   -0.002981	    0.031918	   -1.328651
    17.713	   -0.001020	   -0.002686	   -0.000265	    0.004497	   -0.004154	   -0.000476	   -0.005141	   -0.000736	    0.002519	    0.005192	   -0.001411	   -0.002414	   -0.001691	   -0.000769	   -0.003893	   -0.000635	   -0.007871	    0.001333	   -0.011587	   -0.010978	   -0.009866	   -0.009146	   -0.006589	   -0.001413	    0.004429	   -0.004685	   -0.001280	   -0.002040	   -0.005305	    0.023648	   -1.311401
    18.763	   -0.004035	   -0.004642	   -0.001024	    0.001617	   -0.005460	   -0.001749	   -0.005911	   -0.001569	    0.000392	    0.003964	   -0.002097	   -0.003865	   -0.003882	   -0.003289	   -0.007131	   -0.003798	   -0.009983	   -0.003053	   -0.014248	   -0.011817	   -0.012082	   -0.012324	   -0.007874	   -0.004067	    0.001457	   -0.005945	   -0.004302	   -0.003764	   -0.013913	    0.033229	   -1.298504
    19.813	   -0.006615	   -0.006897	   -0.002184	    0.001667	   -0.005254	   -0.002358	   -0.004596	   -0.000746	    0.000385	    0.001902	   -0.003492	   -0.005082	   -0.004428	   -0.007030	   -0.008426	   -0.007188	   -0.012754	   -0.005853	   -0.018485	   -0.013157	   -0.013547	   -0.013732	   -0.008808	   -0.005110	   -0.001284	   -0.006761	   -0.005762	   -0.003714	   -0.013125	    0.029673	   -1.297668
    20.863	   -0.005528	   -0.007820	   -0.002689	   -0.000153	   -0.004945	   -0.001073	   -0.005523	   -0.001322	   -0.000012	    0.004656	   -0.004339	   -0.006166	   -0.005616	   -0.008578	   -0.009600	   -0.008179	   -0.014394	   -0.006965	   -0.019385	   -0.014215	   -0.015353	   -0.014275	   -0.010025	   -0.006183	   -0.003162	   -0.008431	   -0.007266	   -0.004197	   -0.010209	    0.027595	   -1.300410
    21.913	   -0.007819	   -0.005164	   -0.002310	   -0.001608	   -0.006971	   -0.001760	   -0.001384	   -0.000865	    0.001120	    0.005737	   -0.004361	   -0.006548	   -0.007007	   -0.009158	   -0.011816	   -0.008774	   -0.015168	   -0.007400	   -0.019283	   -0.015413	   -0.016563	   -0.014471	   -0.010464	   -0.007387	   -0.004273	   -0.009189	   -0.008669	   -0.004170	   -0.011847	    0.034607	   -1.302145
    22.964	   -0.005572	   -0.005309	   -0.002019	   -0.001977	   -0.006722	   -0.002409	   -0.005462	   -0.001767	   -0.000153	    0.005406	   -0.004283	   -0.006770	   -0.008486	   -0.010494	   -0.013769	   -0.008946	   -0.014742	   -0.008735	   -0.018908	   -0.015244	   -0.017478	   -0.014786	   -0.010560	   -0.008721	   -0.004752	   -0.008826	   -0.010033	   -0.003825	   -0.012126	    0.031249	   -1.316335
    24.014	   -0.006962	   -0.005238	   -0.001040	    0.000835	   -0.003891	   -0.002782	   -0.004313	   -0.000095	   -0.000121	    0.004693	   -0.004476	   -0.007711	   -0.008645	   -0.010578	   -0.014529	   -0.010184	   -0.014635	   -0.011298	   -0.019752	   -0.016318	   -0.018586	   -0.015125	   -0.010104	   -0.010651	   -0.006540	   -0.010633	   -0.011614	   -0.004769	   -0.019349	    0.030892	   -1.312455
    25.064	   -0.007568	   -0.006939	   -0.000295	    0.000215	   -0.003841	   -0.003970	   -0.002923	   -0.000201	   -0.003510	    0.002952	   -0.005559	   -0.009972	   -0.009765	   -0.010895	   -0.015305	   -0.011254	   -0.014416	   -0.013967	   -0.020780	   -0.016855	   -0.019012	   -0.016233	   -0.011310	   -0.011869	   -0.008172	   -0.011233	   -0.013157	   -0.005243	   -0.020183	    0.030461	   -1.303429
    26.114	   -0.006465	   -0.007729	    0.000068	   -0.001069	   -0.007077	   -0.003501	   -0.005288	   -0.004760	   -0.004271	    0.001692	   -0.004924	   -0.010922	   -0.009670	   -0.011313	   -0.015898	   -0.012496	   -0.015158	   -0.014926	   -0.022136	   -0.018228	   -0.018268	   -0.016758	   -0.010734	   -0.011513	   -0.007631	   -0.009849	   -0.012811	   -0.005071	   -0.025625	    0.021566	   -1.276302
    27.164	   -0.009342	   -0.005634	   -0.000755	   -0.001986	   -0.006062	   -0.003788	   -0.003865	   -0.003433	   -0.004201	    0.000964	   -0.004868	   -0.010850	   -0.009795	   -0.011717	   -0.016254	   -0.014351	   -0.014935	   -0.015726	   -0.021766	   -0.017069	   -0.015817	   -0.015932	   -0.009909	   -0.011654	   -0.008270	   -0.009540	   -0.012976	   -0.004849	   -0.027237	    0.012977	   -1.291938
    28.214	   -0.008362	   -0.005278	   -0.002032	   -0.002997	   -0.006515	   -0.005006	   -0.006363	   -0.005243	   -0.003350	    0.001902	   -0.005381	   -0.010926	   -0.010663	   -0.013776	   -0.016711	   -0.015659	   -0.016015	   -0.016319	   -0.021957	   -0.017482	   -0.016567	   -0.016974	   -0.011083	   -0.012075	   -0.008291	   -0.010026	   -0.013964	   -0.006197	   -0.024683	    0.017109	   -1.279247
    29.265	   -0.009241	   -0.007347	   -0.001891	   -0.004113	   -0.004904	   -0.006002	   -0.005965	   -0.003729	   -0.003663	    0.002149	   -0.005972	   -0.010447	   -0.011272	   -0.014999	   -0.016732	   -0.017122	   -0.016672	   -0.017675	   -0.022026	   -0.016429	   -0.017096	   -0.018209	   -0.011873	   -0.012871	   -0.009478	   -0.010761	   -0.014172	   -0.006136	   -0.022953	    0.022098	   -1.262518
    30.315	   -0.006474	   -0.004115	   -0.001428	   -0.003278	   -0.003895	   -0.005655	   -0.007070	   -0.004328	   -0.002738	    0.002395	   -0.004061	   -0.009067	   -0.009019	   -0.014155	   -0.016498	   -0.014863	   -0.015510	   -0.016821	   -0.021578	   -0.015264	   -0.017269	   -0.017564	   -0.010375	   -0.012492	   -0.008030	   -0.008954	   -0.013259	   -0.005548	   -0.025215	    0.016753	   -1.270571
    31.365	   -0.005497	   -0.004628	   -0.000980	   -0.001641	   -0.003526	   -0.005579	   -0.005452	   -0.002965	   -0.002804	    0.004376	   -0.003418	   -0.008846	   -0.008776	   -0.013254	   -0.014470	   -0.014291	   -0.015360	   -0.015396	   -0.021489	   -0.013825	   -0.016819	   -0.016604	   -0.009018	   -0.010818	   -0.006270	   -0.007600	   -0.012684	   -0.005110	   -0.021494	    0.023133	   -1.287700
    32.415	   -0.001653	   -0.003294	    0.000396	   -0.000987	   -0.003158	   -0.005409	   -0.006213	   -0.001319	   -0.001788	    0.005617	   -0.003608	   -0.008041	   -0.007879	   -0.012173	   -0.013705	   -0.012140	   -0.015056	   -0.014794	   -0.020019	   -0.013169	   -0.016807	   -0.015009	   -0.006872	   -0.009209	   -0.004639	   -0.005669	   -0.012017	   -0.004594	   -0.018086	    0.026095	   -1.300021
    33.465	   -0.001256	   -0.000812	    0.000067	   -0.002410	   -0.002923	   -0.006368	   -0.004325	   -0.005345	   -0.001620	    0.003071	   -0.005346	   -0.008521	   -0.008142	   -0.012253	   -0.013511	   -0.011892	   -0.015011	   -0.013987	   -0.019930	   -0.012904	   -0.016642	   -0.014529	   -0.007104	   -0.008552	   -0.004229	   -0.005670	   -0.012446	   -0.004934	   -0.017905	    0.021768	   -1.292321
    34.515	   -0.001523	   -0.002847	    0.000871	   -0.003480	   -0.004110	   -0.005867	   -0.007069	   -0.005081	   -0.003278	    0.002613	   -0.005652	   -0.008982	   -0.007707	   -0.011347	   -0.012812	   -0.011781	   -0.014142	   -0.013322	   -0.018376	   -0.012744	   -0.016010	   -0.014274	   -0.006850	   -0.008227	   -0.003969	   -0.006224	   -0.011994	   -0.004942	   -0.018200	    0.024313	   -1.305746
    35.566	   -0.003398	   -0.003052	    0.001076	   -0.000535	   -0.002752	   -0.007169	   -0.007338	   -0.004854	   -0.003097	    0.001160	   -0.006684	   -0.009533	   -0.008741	   -0.011806	   -0.013716	   -0.012425	   -0.014804	   -0.013474	   -0.018934	   -0.013276	   -0.016433	   -0.015931	   -0.008351	   -0.008369	   -0.005074	   -0.007601	   -0.012616	   -0.005876	   -0.020558	    0.020118	   -1.320068
    36.616	   -0.002851	   -0.005342	    0.000200	   -0.002903	   -0.005083	   -0.007550	   -0.007335	   -0.006080	   -0.004698	   -0.000277	   -0.007961	   -0.010800	   -0.010663	   -0.013570	   -0.015544	   -0.014146	   -0.015541	   -0.014105	   -0.018720	   -0.014204	   -0.016705	   -0.017148	   -0.008843	   -0.009279	   -0.007050	   -0.008417	   -0.012180	   -0.006508	   -0.018702	    0.020778	   -1.306704
    37.666	   -0.004232	   -0.006893	   -0.000916	   -0.002268	   -0.006444	   -0.008813	   -0.009367	   -0.006385	   -0.006387	   -0.000975	   -0.007459	   -0.010880	   -0.011230	   -0.014740	   -0.016839	   -0.015378	   -0.015997	   -0.015325	   -0.019275	   -0.014317	   -0.017411	   -0.017808	   -0.009154	   -0.010772	   -0.008061	   -0.008958	   -0.013247	   -0.006808	   -0.019802	    0.026701	   -1.303849
    38.716	   -0.007080	   -0.005764	   -0.000856	   -0.003013	   -0.006911	   -0.008942	   -0.009358	   -0.009159	   -0.005269	    0.000939	   -0.007161	   -0.010714	   -0.011791	   -0.015500	   -0.016817	   -0.015726	   -0.016321	   -0.014767	   -0.017781	   -0.013484	   -0.016512	   -0.016868	   -0.008499	   -0.011034	   -0.007746	   -0.008706	   -0.013092	   -0.006530	   -0.020343	    0.024945	   -1.337007
    39.766	   -0.006244	   -0.006501	   -0.002677	   -0.003205	   -0.004837	   -0.007164	   -0.011816	   -0.010115	   -0.005043	   -0.000747	   -0.009646	   -0.010406	   -0.012510	   -0.016829	   -0.017315	   -0.016607	   -0.016790	   -0.015710	   -0.019444	   -0.014576	   -0.016965	   -0.017371	   -0.009866	   -0.012608	   -0.008891	   -0.009542	   -0.014327	   -0.007409	   -0.021209	    0.020791	   -1.324486
    40.816	   -0.007591	   -0.005177	   -0.003294	   -0.002965	   -0.004789	   -0.006577	   -0.013648	   -0.011061	   -0.005620	   -0.001382	   -0.010128	   -0.011979	   -0.012924	   -0.016475	   -0.017151	   -0.016623	   -0.015726	   -0.016859	   -0.018465	   -0.014495	   -0.016964	   -0.015636	   -0.009960	   -0.013269	   -0.009386	   -0.010216	   -0.016282	   -0.008440	   -0.022384	    0.023490	   -1.317467
    41.867	   -0.006555	   -0.007955	   -0.003302	   -0.002174	   -0.004383	   -0.006379	   -0.012091	   -0.010683	   -0.006511	   -0.001553	   -0.011682	   -0.012229	   -0.012682	   -0.015842	   -0.016079	   -0.014693	   -0.015468	   -0.014802	   -0.015963	   -0.015148	   -0.015325	   -0.014190	   -0.010908	   -0.012549	   -0.008797	   -0.010958	   -0.015709	   -0.007577	   -0.023281	    0.021357	   -1.321834
    42.917	   -0.007699	   -0.007476	   -0.001461	   -0.002113	   -0.005148	   -0.004409	   -0.012242	   -0.011041	   -0.005496	   -0.002500	   -0.011227	   -0.011424	   -0.011444	   -0.013533	   -0.014734	   -0.012676	   -0.015284	   -0.012303	   -0.015932	   -0.014501	   -0.016883	   -0.015746	   -0.011661	   -0.011531	   -0.008417	   -0.011630	   -0.014733	   -0.007666	   -0.024785	    0.038023	   -1.333734
    43.967	   -0.008887	   -0.008166	   -0.002372	   -0.000081	   -0.005782	   -0.004290	   -0.009947	   -0.011238	   -0.005300	   -0.003090	   -0.011781	   -0.012029	   -0.011942	   -0.013735	   -0.013492	   -0.011272	   -0.015762	   -0.010464	   -0.015985	   -0.014300	   -0.016834	   -0.015337	   -0.011781	   -0.010265	   -0.007902	   -0.011374	   -0.013704	   -0.007595	   -0.025062	    0.030250	   -1.345344
    45.017	   -0.010344	   -0.010520	   -0.002216	   -0.002011	   -0.006905	   -0.005632	   -0.009706	   -0.010965	   -0.006262	   -0.004425	   -0.010850	   -0.013534	   -0.011971	   -0.013725	   -0.013213	   -0.010342	   -0.016182	   -0.008160	   -0.016896	   -0.015690	   -0.016198	   -0.016344	   -0.012252	   -0.009007	   -0.007230	   -0.011955	   -0.011946	   -0.006585	   -0.022016	    0.037522	   -1.313547
    46.067	   -0.010079	   -0.012649	   -0.002349	   -0.002139	   -0.006262	   -0.005447	   -0.009099	   -0.010802	   -0.006816	   -0.003809	   -0.010831	   -0.012657	   -0.011781	   -0.012911	   -0.012886	   -0.009606	   -0.015722	   -0.007408	   -0.016394	   -0.015200	   -0.015869	   -0.016493	   -0.012232	   -0.008883	   -0.007342	   -0.012429	   -0.011938	   -0.006658	   -0.019577	    0.044842	   -1.314017
    47.118	   -0.010786	   -0.012888	   -0.002218	   -0.004558	   -0.007274	   -0.003760	   -0.007623	   -0.010959	   -0.007617	   -0.003322	   -0.011061	   -0.014212	   -0.012600	   -0.013033	   -0.013638	   -0.012315	   -0.017210	   -0.009735	   -0.018731	   -0.015085	   -0.017452	   -0.017963	   -0.012071	   -0.010481	   -0.009245	   -0.013701	   -0.014562	   -0.008591	   -0.017529	    0.038324	   -1.312584
    48.168	   -0.010777	   -0.014881	   -0.002111	   -0.000482	   -0.012096	   -0.006187	   -0.012720	   -0.012461	   -0.009288	   -0.004738	   -0.012288	   -0.014526	   -0.012256	   -0.015327	   -0.014680	   -0.014201	   -0.018006	   -0.012438	   -0.018989	   -0.015046	   -0.019005	   -0.018612	   -0.011896	   -0.011508	   -0.010820	   -0.014503	   -0.017191	   -0.009635	   -0.014546	    0.037310	   -1.315351
    49.218	   -0.012862	   -0.015050	   -0.001090	   -0.001675	   -0.010244	   -0.005560	   -0.011225	   -0.011825	   -0.010384	   -0.005289	   -0.012487	   -0.014993	   -0.013154	   -0.014363	   -0.015703	   -0.015441	   -0.018588	   -0.014711	   -0.019795	   -0.016878	   -0.020494	   -0.019607	   -0.012906	   -0.012813	   -0.011363	   -0.015604	   -0.017777	   -0.009214	   -0.019872	    0.034979	   -1.281267
    50.268	   -0.015616	   -0.018048	   -0.002661	   -0.006023	   -0.006629	   -0.004949	   -0.008332	   -0.009687	   -0.009460	   -0.005321	   -0.013428	   -0.014100	   -0.012183	   -0.011372	   -0.015648	   -0.015725	   -0.019566	   -0.017565	   -0.021362	   -0.018576	   -0.021944	   -0.021817	   -0.014634	   -0.014519	   -0.013917	   -0.018497	   -0.019077	   -0.009839	   -0.026690	    0.039618	   -1.274535
    51.318	   -0.012393	   -0.011818	   -0.000337	    0.001224	   -0.004526	   -0.004295	   -0.006863	   -0.006734	   -0.010961	   -0.008712	   -0.009299	   -0.017020	   -0.011983	   -0.011903	   -0.016097	   -0.015258	   -0.020963	   -0.017238	   -0.024259	   -0.021497	   -0.022093	   -0.021927	   -0.015142	   -0.014391	   -0.013114	   -0.016955	   -0.018942	   -0.009414	   -0.021122	    0.030829	   -1.303333
    52.368	   -0.009142	   -0.011012	   -0.000078	    0.000196	   -0.006011	   -0.004120	   -0.005791	   -0.005962	   -0.009561	   -0.005662	   -0.008592	   -0.015703	   -0.011146	   -0.011368	   -0.016236	   -0.013343	   -0.018950	   -0.014911	   -0.023099	   -0.020605	   -0.019926	   -0.020284	   -0.014398	   -0.013706	   -0.011896	   -0.014580	   -0.017747	   -0.007266	   -0.012069	    0.025793	   -1.311416
    53.419	   -0.008193	   -0.007888	    0.000053	    0.000356	   -0.002613	   -0.004002	   -0.006264	   -0.003880	   -0.008574	   -0.003698	   -0.006786	   -0.016006	   -0.010414	   -0.008460	   -0.016608	   -0.011823	   -0.016001	   -0.015408	   -0.021725	   -0.018735	   -0.018598	   -0.019082	   -0.011747	   -0.013357	   -0.010447	   -0.012620	   -0.016873	   -0.006147	   -0.015282	    0.031544	   -1.297039
    54.469	   -0.003319	   -0.006797	   -0.001519	    0.001018	   -0.003752	   -0.006320	   -0.007165	   -0.008340	   -0.008870	   -0.002819	   -0.007196	   -0.015957	   -0.010470	   -0.008762	   -0.016999	   -0.011948	   -0.015755	   -0.015381	   -0.021524	   -0.018634	   -0.018097	   -0.018687	   -0.011624	   -0.013113	   -0.010663	   -0.011621	   -0.017084	   -0.005957	   -0.013355	    0.023145	   -1.331526
    55.519	   -0.003417	   -0.007289	   -0.002806	    0.000760	   -0.002873	   -0.006057	   -0.007792	   -0.008323	   -0.009963	   -0.003435	   -0.008225	   -0.016565	   -0.010833	   -0.009353	   -0.017634	   -0.012417	   -0.015927	   -0.015719	   -0.021626	   -0.018277	   -0.018121	   -0.018606	   -0.011671	   -0.012801	   -0.010569	   -0.012102	   -0.017915	   -0.006011	   -0.012641	    0.017947	   -1.290113
    56.569	   -0.005978	   -0.008415	   -0.003176	   -0.000417	   -0.005526	   -0.006099	   -0.007374	   -0.007611	   -0.011390	   -0.003068	   -0.009131	   -0.017573	   -0.011994	   -0.010264	   -0.019209	   -0.013672	   -0.017083	   -0.016650	   -0.021993	   -0.019531	   -0.018215	   -0.018880	   -0.012301	   -0.013708	   -0.011131	   -0.010811	   -0.018770	   -0.006542	   -0.014587	    0.021462	   -1.307909
    57.619	   -0.007506	   -0.007293	   -0.004258	   -0.001265	   -0.005317	   -0.004801	   -0.008014	   -0.006867	   -0.010623	   -0.003280	   -0.009476	   -0.016558	   -0.012412	   -0.010695	   -0.020321	   -0.014582	   -0.018968	   -0.017144	   -0.023930	   -0.021483	   -0.017877	   -0.018756	   -0.011989	   -0.013888	   -0.010793	   -0.011187	   -0.019131	   -0.006422	   -0.011948	    0.015990	   -1.274695
    58.669	   -0.011223	   -0.009062	   -0.005112	   -0.001258	   -0.007048	   -0.005173	   -0.006963	   -0.008084	   -0.010120	   -0.003472	   -0.009219	   -0.016570	   -0.013148	   -0.011920	   -0.020748	   -0.015609	   -0.019740	   -0.018652	   -0.025153	   -0.022219	   -0.018453	   -0.018809	   -0.012099	   -0.014640	   -0.011032	   -0.011663	   -0.019762	   -0.006835	   -0.009850	    0.014712	   -1.276249
    59.720	   -0.014043	   -0.011090	   -0.006454	   -0.000791	   -0.006339	   -0.004488	   -0.007466	   -0.004348	   -0.010630	   -0.003743	   -0.008749	   -0.017081	   -0.013392	   -0.013403	   -0.021816	   -0.017563	   -0.021247	   -0.021008	   -0.027456	   -0.023137	   -0.020854	   -0.019576	   -0.012935	   -0.016309	   -0.012560	   -0.013063	   -0.021113	   -0.008328	   -0.009725	    0.018026	   -1.287553
    60.770	   -0.015193	   -0.011402	   -0.007545	   -0.002933	   -0.006914	   -0.005536	   -0.007789	   -0.006063	   -0.011353	   -0.004633	   -0.010082	   -0.017655	   -0.013993	   -0.013272	   -0.021951	   -0.018645	   -0.023121	   -0.022757	   -0.027745	   -0.023817	   -0.022276	   -0.021349	   -0.014001	   -0.017583	   -0.014222	   -0.014791	   -0.021786	   -0.008844	   -0.010115	    0.014406	   -1.284352
    61.820	   -0.014447	   -0.012606	   -0.006507	   -0.004751	   -0.007110	   -0.005801	   -0.009213	   -0.005414	   -0.009530	   -0.002985	   -0.009250	   -0.017176	   -0.014377	   -0.013841	   -0.022632	   -0.018587	   -0.023442	   -0.022196	   -0.028875	   -0.024717	   -0.023242	   -0.022191	   -0.014797	   -0.018528	   -0.013851	   -0.014809	   -0.021838	   -0.009088	   -0.008463	    0.018753	   -1.314626
    62.870	   -0.015945	   -0.009878	   -0.005605	   -0.002053	   -0.004513	   -0.003127	   -0.006676	   -0.005951	   -0.007055	   -0.002481	   -0.007065	   -0.014727	   -0.011944	   -0.013286	   -0.021313	   -0.018358	   -0.022459	   -0.022084	   -0.029454	   -0.023958	   -0.022043	   -0.021174	   -0.013350	   -0.016185	   -0.012981	   -0.012593	   -0.021363	   -0.007918	   -0.008888	    0.014838	   -1.289604
    63.920	   -0.014133	   -0.008115	   -0.004954	    0.000886	   -0.003018	   -0.000961	   -0.004321	   -0.006219	   -0.006879	   -0.000781	   -0.006366	   -0.014666	   -0.010814	   -0.012650	   -0.019229	   -0.018001	   -0.021555	   -0.021280	   -0.028853	   -0.022328	   -0.021351	   -0.019928	   -0.011488	   -0.014304	   -0.011546	   -0.010764	   -0.019426	   -0.006226	   -0.005373	    0.018743	   -1.309567
    64.970	   -0.012851	   -0.009903	   -0.005544	   -0.000635	   -0.003273	   -0.000579	   -0.004775	   -0.008953	   -0.008048	   -0.001027	   -0.009353	   -0.014824	   -0.009723	   -0.012529	   -0.017456	   -0.018276	   -0.021068	   -0.021300	   -0.028252	   -0.021915	   -0.020809	   -0.020833	   -0.010902	   -0.011647	   -0.010766	   -0.010309	   -0.017908	   -0.005482	   -0.007485	    0.014466	   -1.287083
    66.021	   -0.011623	   -0.011323	   -0.004516	   -0.000713	   -0.003173	   -0.000803	   -0.004901	   -0.010069	   -0.005964	   -0.001322	   -0.010188	   -0.014001	   -0.009090	   -0.011894	   -0.015700	   -0.014866	   -0.019926	   -0.017996	   -0.025829	   -0.020929	   -0.019004	   -0.019223	   -0.009653	   -0.009989	   -0.007562	   -0.009966	   -0.014514	   -0.004751	   -0.003840	    0.011095	   -1.290640
    67.071	   -0.008390	   -0.008485	   -0.006638	   -0.002168	   -0.005492	   -0.003357	   -0.006668	   -0.012465	   -0.007358	   -0.003944	   -0.009967	   -0.015547	   -0.007929	   -0.010250	   -0.014893	   -0.015361	   -0.018655	   -0.019529	   -0.025286	   -0.021223	   -0.018870	   -0.021679	   -0.009879	   -0.006921	   -0.007734	   -0.010953	   -0.015487	   -0.005408	   -0.004673	    0.013110	   -1.303491
    68.121	   -0.011626	   -0.010938	   -0.006314	   -0.002138	   -0.006189	   -0.003640	   -0.006625	   -0.012273	   -0.005813	   -0.004253	   -0.010720	   -0.013605	   -0.008704	   -0.010539	   -0.014054	   -0.013551	   -0.017592	   -0.017573	   -0.024068	   -0.021129	   -0.016972	   -0.021072	   -0.010225	   -0.006688	   -0.007649	   -0.011379	   -0.013145	   -0.005363	   -0.001622	    0.021044	   -1.295680
    69.171	   -0.012242	   -0.009737	   -0.006019	   -0.001747	   -0.007035	   -0.002483	   -0.005080	   -0.011469	   -0.005470	   -0.002376	   -0.011321	   -0.013930	   -0.008749	   -0.011807	   -0.014503	   -0.013552	   -0.017915	   -0.016927	   -0.022991	   -0.021015	   -0.017636	   -0.020851	   -0.011450	   -0.008031	   -0.008524	   -0.012306	   -0.013207	   -0.006454	    0.001492	    0.009445	   -1.305922
    70.221	   -0.006745	   -0.007772	   -0.005896	   -0.002492	   -0.005571	   -0.001480	   -0.007022	   -0.012824	   -0.004922	   -0.002980	   -0.011662	   -0.013302	   -0.009322	   -0.011967	   -0.013639	   -0.012810	   -0.017034	   -0.016415	   -0.022314	   -0.019808	   -0.018651	   -0.019673	   -0.011606	   -0.008547	   -0.008573	   -0.012831	   -0.013834	   -0.006381	    0.000148	    0.014917	   -1.350832
    71.271	   -0.011905	   -0.008934	   -0.006220	   -0.001352	   -0.003863	   -0.001393	   -0.008010	   -0.012561	   -0.005455	   -0.003534	   -0.012036	   -0.013016	   -0.008964	   -0.010614	   -0.013424	   -0.012111	   -0.015970	   -0.014881	   -0.020592	   -0.019033	   -0.017847	   -0.018407	   -0.010038	   -0.008282	   -0.007040	   -0.011124	   -0.013857	   -0.005703	   -0.001541	    0.025439	   -1.262226
    72.322	   -0.010636	   -0.007416	   -0.006008	    0.000015	   -0.003584	   -0.000616	   -0.006193	   -0.011270	   -0.004573	   -0.003924	   -0.010394	   -0.012813	   -0.008237	   -0.009030	   -0.013201	   -0.010580	   -0.014719	   -0.014301	   -0.019562	   -0.017580	   -0.017795	   -0.016817	   -0.009405	   -0.008210	   -0.006012	   -0.010352	   -0.013593	   -0.004649	    0.003429	    0.031419	   -1.317807
    73.372	   -0.007885	   -0.005450	   -0.006254	    0.000245	   -0.002881	    0.001093	   -0.000684	   -0.009688	   -0.002781	   -0.001666	   -0.009551	   -0.012271	   -0.006962	   -0.008702	   -0.011814	   -0.008923	   -0.013973	   -0.012370	   -0.018950	   -0.016678	   -0.017128	   -0.015358	   -0.008746	   -0.007047	   -0.004694	   -0.010711	   -0.012320	   -0.004210	    0.009805	    0.040172	   -1.332351
    74.422	   -0.004842	   -0.005274	   -0.005884	    0.001064	   -0.000515	    0.002115	   -0.000107	   -0.009094	   -0.001530	    0.000201	   -0.009588	   -0.011790	   -0.005992	   -0.008113	   -0.011017	   -0.008293	   -0.013834	   -0.011244	   -0.018400	   -0.015991	   -0.016218	   -0.014808	   -0.007872	   -0.005616	   -0.003601	   -0.009723	   -0.011950	   -0.003548	    0.015222	    0.057807	   -1.304558
    75.472	   -0.006927	   -0.005846	   -0.005184	    0.000242	   -0.001754	    0.000325	   -0.002986	   -0.009329	   -0.004158	   -0.003971	   -0.010427	   -0.012985	   -0.008208	   -0.009147	   -0.010973	   -0.008825	   -0.014278	   -0.011759	   -0.019082	   -0.016229	   -0.018141	   -0.016224	   -0.008930	   -0.005834	   -0.004555	   -0.011051	   -0.012148	   -0.004504	    0.019818	    0.064945	   -1.309010
    76.522	   -0.002964	   -0.005267	   -0.005569	   -0.003575	   -0.006075	   -0.002576	   -0.005712	   -0.011277	   -0.008024	   -0.005608	   -0.011366	   -0.015556	   -0.008821	   -0.009902	   -0.011663	   -0.010472	   -0.015592	   -0.014004	   -0.020726	   -0.017709	   -0.020602	   -0.019117	   -0.011250	   -0.008238	   -0.006746	   -0.012365	   -0.014214	   -0.006265	    0.020082	    0.050529	   -1.275776
    77.573	   -0.003407	   -0.005766	   -0.005775	   -0.004839	   -0.005390	   -0.003460	   -0.004842	   -0.012714	   -0.008862	   -0.006017	   -0.012234	   -0.016671	   -0.009813	   -0.010072	   -0.012431	   -0.010619	   -0.015994	   -0.014052	   -0.021610	   -0.018824	   -0.021201	   -0.019987	   -0.013028	   -0.008959	   -0.008306	   -0.013783	   -0.014185	   -0.006698	    0.015110	    0.057945	   -1.279720
    78.623	   -0.006831	   -0.007586	   -0.006510	   -0.004799	   -0.002929	   -0.002911	   -0.002303	   -0.010159	   -0.009154	   -0.007699	   -0.011409	   -0.016768	   -0.009004	   -0.009258	   -0.012726	   -0.011975	   -0.016711	   -0.015369	   -0.022757	   -0.019035	   -0.022556	   -0.020728	   -0.014767	   -0.010703	   -0.009927	   -0.015429	   -0.015118	   -0.006965	    0.013987	    0.059818	   -1.303206
    79.673	   -0.000186	   -0.003887	   -0.006877	   -0.006231	   -0.001009	   -0.000816	   -0.001924	   -0.009846	   -0.007985	   -0.005432	   -0.011352	   -0.015539	   -0.007555	   -0.008432	   -0.010743	   -0.012518	   -0.017399	   -0.016438	   -0.023478	   -0.017750	   -0.023304	   -0.020130	   -0.013902	   -0.010756	   -0.010234	   -0.015411	   -0.015763	   -0.007712	    0.009529	    0.059578	   -1.249275
    80.723	   -0.000343	   -0.005444	   -0.006761	   -0.004904	   -0.004386	   -0.000866	    0.001391	   -0.010133	   -0.006962	   -0.005614	   -0.009053	   -0.016432	   -0.006623	   -0.007611	   -0.010458	   -0.011832	   -0.017401	   -0.015774	   -0.021800	   -0.017528	   -0.022743	   -0.020066	   -0.012882	   -0.011001	   -0.010099	   -0.014241	   -0.015849	   -0.006974	    0.009423	    0.051699	   -1.285820
    81.773	   -0.000943	   -0.008085	   -0.005223	   -0.003829	   -0.004491	   -0.000724	    0.003178	   -0.008567	   -0.004816	   -0.002978	   -0.008944	   -0.016399	   -0.006918	   -0.008128	   -0.010941	   -0.010489	   -0.016656	   -0.014015	   -0.021446	   -0.017978	   -0.020941	   -0.018953	   -0.012594	   -0.010159	   -0.008799	   -0.012970	   -0.015188	   -0.005340	    0.007411	    0.044838	   -1.298752
    82.823	    0.000501	   -0.003799	   -0.004804	   -0.004106	   -0.004501	   -0.002753	    0.002344	   -0.010150	   -0.006764	   -0.005890	   -0.010050	   -0.017158	   -0.006418	   -0.008823	   -0.011004	   -0.011001	   -0.016795	   -0.014884	   -0.021774	   -0.019043	   -0.021477	   -0.019737	   -0.013745	   -0.010469	   -0.009306	   -0.012639	   -0.015625	   -0.006201	    0.009479	    0.035760	   -1.370440
    83.874	   -0.001993	   -0.000956	   -0.007031	   -0.006170	   -0.002666	   -0.004675	    0.002145	   -0.008051	   -0.008092	   -0.006295	   -0.010568	   -0.018064	   -0.007861	   -0.009608	   -0.012300	   -0.012379	   -0.016454	   -0.017234	   -0.021400	   -0.017833	   -0.020647	   -0.019064	   -0.012426	   -0.010956	   -0.010171	   -0.011599	   -0.016436	   -0.005991	    0.010756	    0.034580	   -1.298643
    84.924	   -0.000387	   -0.002594	   -0.008641	   -0.006663	   -0.000531	   -0.006874	    0.001478	   -0.007883	   -0.009617	   -0.006969	   -0.012242	   -0.018464	   -0.008888	   -0.008845	   -0.013979	   -0.013015	   -0.016763	   -0.018620	   -0.020550	   -0.016800	   -0.020418	   -0.018243	   -0.011404	   -0.012044	   -0.010444	   -0.012277	   -0.017948	   -0.005776	    0.010573	    0.035600	   -1.276004
    85.974	    0.002803	    0.000045	   -0.009786	   -0.008165	   -0.001582	   -0.008181	    0.001154	   -0.007786	   -0.010056	   -0.007143	   -0.013244	   -0.018338	   -0.007999	   -0.009203	   -0.014375	   -0.013388	   -0.016619	   -0.019565	   -0.019563	   -0.015734	   -0.019987	   -0.017512	   -0.011952	   -0.013284	   -0.011328	   -0.013091	   -0.018663	   -0.006452	    0.011010	    0.046852	   -1.285151
    87.024	   -0.001049	   -0.001226	   -0.010107	   -0.008788	   -0.002061	   -0.007212	    0.001217	   -0.007416	   -0.009410	   -0.007382	   -0.013697	   -0.018267	   -0.010326	   -0.009954	   -0.014736	   -0.014161	   -0.017179	   -0.019370	   -0.020009	   -0.016994	   -0.019569	   -0.018293	   -0.013300	   -0.013003	   -0.011709	   -0.013162	   -0.018853	   -0.007206	    0.014903	    0.033886	   -1.297595
    88.074	   -0.001611	   -0.004438	   -0.011443	   -0.009888	   -0.002453	   -0.006892	    0.000186	   -0.008355	   -0.009130	   -0.006747	   -0.013833	   -0.020604	   -0.010923	   -0.010868	   -0.015475	   -0.015641	   -0.018639	   -0.020003	   -0.022471	   -0.018495	   -0.020516	   -0.019676	   -0.013957	   -0.012888	   -0.012341	   -0.013744	   -0.019005	   -0.007953	    0.018100	    0.042795	   -1.288258
    89.124	   -0.001682	   -0.004836	   -0.011581	   -0.008248	   -0.001336	   -0.007241	    0.001237	   -0.007620	   -0.009279	   -0.008323	   -0.013380	   -0.020815	   -0.010583	   -0.011263	   -0.015685	   -0.016101	   -0.018704	   -0.019799	   -0.023277	   -0.017985	   -0.020579	   -0.019395	   -0.013896	   -0.013197	   -0.011706	   -0.013127	   -0.017825	   -0.007159	    0.012835	    0.039604	   -1.324089
    90.175	   -0.003232	   -0.001729	   -0.011494	   -0.007012	   -0.001601	   -0.007116	    0.002009	   -0.006497	   -0.008081	   -0.006764	   -0.014521	   -0.019353	   -0.010357	   -0.011341	   -0.015030	   -0.015208	   -0.018416	   -0.019242	   -0.023538	   -0.017956	   -0.020767	   -0.018915	   -0.013234	   -0.012313	   -0.010406	   -0.011572	   -0.017310	   -0.006517	    0.013180	    0.041806	   -1.306701
    91.225	   -0.004281	   -0.001728	   -0.010805	   -0.009606	    0.000391	   -0.006508	    0.003635	   -0.005305	   -0.007987	   -0.007592	   -0.012478	   -0.019853	   -0.007979	   -0.010703	   -0.013218	   -0.014565	   -0.017922	   -0.018820	   -0.023137	   -0.018367	   -0.019096	   -0.017286	   -0.012020	   -0.010990	   -0.008650	   -0.009900	   -0.015018	   -0.005137	    0.011624	    0.038263	   -1.285372
    92.275	   -0.002316	   -0.000349	   -0.009966	   -0.008086	    0.000185	   -0.006251	    0.003207	   -0.004098	   -0.007272	   -0.007183	   -0.011786	   -0.020313	   -0.006504	   -0.009371	   -0.012734	   -0.013550	   -0.017664	   -0.017771	   -0.022372	   -0.017982	   -0.018667	   -0.015824	   -0.010516	   -0.010082	   -0.007616	   -0.009140	   -0.014271	   -0.004434	    0.012814	    0.043792	   -1.289658
    93.325	    0.000863	    0.002693	   -0.009922	   -0.008085	    0.001584	   -0.007749	    0.004714	   -0.005503	   -0.007209	   -0.006790	   -0.012062	   -0.020896	   -0.006974	   -0.009032	   -0.013340	   -0.013322	   -0.017949	   -0.017920	   -0.023870	   -0.018828	   -0.018948	   -0.015369	   -0.010534	   -0.010011	   -0.007035	   -0.008663	   -0.013350	   -0.003032	    0.015837	    0.038412	   -1.296933
    94.375	    0.001920	   -0.001356	   -0.009155	   -0.006617	   -0.000561	   -0.006825	    0.002787	   -0.004339	   -0.006645	   -0.007648	   -0.011900	   -0.019191	   -0.008223	   -0.009070	   -0.012663	   -0.013133	   -0.018256	   -0.017324	   -0.024142	   -0.018870	   -0.018555	   -0.016289	   -0.011208	   -0.010675	   -0.006931	   -0.008760	   -0.012960	   -0.003359	    0.014889	    0.045295	   -1.272453
    95.425	    0.002612	   -0.000168	   -0.009646	   -0.008196	   -0.001538	   -0.007419	    0.002036	   -0.005478	   -0.004932	   -0.008813	   -0.012365	   -0.019059	   -0.008978	   -0.009269	   -0.012606	   -0.013382	   -0.017619	   -0.017742	   -0.023579	   -0.018592	   -0.019378	   -0.016559	   -0.011432	   -0.011253	   -0.006772	   -0.008050	   -0.012813	   -0.003284	    0.013483	    0.042074	   -1.290110
    96.476	   -0.000231	   -0.002968	   -0.010277	   -0.007931	   -0.003116	   -0.008313	    0.001953	   -0.008005	   -0.007057	   -0.009913	   -0.012923	   -0.020447	   -0.009457	   -0.010361	   -0.012390	   -0.014066	   -0.018926	   -0.018411	   -0.024458	   -0.019044	   -0.020557	   -0.017710	   -0.012137	   -0.012210	   -0.007507	   -0.009371	   -0.013737	   -0.003765	    0.011437	    0.046924	   -1.277272
    97.526	   -0.002093	   -0.004182	   -0.011759	   -0.008344	   -0.001973	   -0.007474	    0.001476	   -0.009258	   -0.006833	   -0.010543	   -0.015094	   -0.019930	   -0.011287	   -0.010664	   -0.013426	   -0.014377	   -0.019071	   -0.019047	   -0.023711	   -0.019420	   -0.020789	   -0.018151	   -0.012684	   -0.012773	   -0.008914	   -0.010068	   -0.014687	   -0.004627	    0.009930	    0.038683	   -1.261985
    98.576	   -0.002075	   -0.001843	   -0.011569	   -0.008735	   -0.000241	   -0.006736	    0.001873	   -0.010688	   -0.006632	   -0.010500	   -0.015436	   -0.019637	   -0.009957	   -0.010087	   -0.013282	   -0.013829	   -0.017821	   -0.019243	   -0.024456	   -0.018898	   -0.020762	   -0.017844	   -0.011226	   -0.012251	   -0.008373	   -0.009957	   -0.013859	   -0.003718	    0.009077	    0.041515	   -1.301199
    99.626	    0.000534	   -0.001333	   -0.010814	   -0.008220	   -0.001526	   -0.005645	    0.001193	   -0.010331	   -0.007034	   -0.010547	   -0.014074	   -0.019554	   -0.010596	   -0.010056	   -0.013743	   -0.013654	   -0.017620	   -0.019357	   -0.023583	   -0.019567	   -0.020973	   -0.017721	   -0.010872	   -0.012008	   -0.008642	   -0.009902	   -0.014708	   -0.004931	    0.007070	    0.037533	   -1.299146
   100.676	   -0.002377	   -0.002748	   -0.011776	   -0.009757	   -0.004144	   -0.005814	    0.000149	   -0.009790	   -0.008522	   -0.012805	   -0.014640	   -0.020555	   -0.010426	   -0.010555	   -0.014030	   -0.013670	   -0.017760	   -0.019485	   -0.022327	   -0.020573	   -0.022013	   -0.017721	   -0.012050	   -0.012817	   -0.009096	   -0.011863	   -0.015888	   -0.006374	    0.008778	    0.047418	   -1.222755
   101.726	    0.001281	   -0.001881	   -0.010619	   -0.011469	   -0.001783	   -0.004222	    0.001517	   -0.010346	   -0.007137	   -0.012081	   -0.014208	   -0.020410	   -0.009813	   -0.009127	   -0.012689	   -0.013045	   -0.016717	   -0.017490	   -0.021122	   -0.019322	   -0.020998	   -0.016145	   -0.012424	   -0.011421	   -0.008588	   -0.012994	   -0.015011	   -0.006535	    0.007946	    0.046223	   -1.197095
   102.777	    0.008354	    0.003400	   -0.007392	   -0.007039	   -0.000264	   -0.001557	    0.001537	   -0.009527	   -0.005330	   -0.011300	   -0.013009	   -0.019725	   -0.006824	   -0.006679	   -0.010934	   -0.011950	   -0.016180	   -0.016639	   -0.021221	   -0.018784	   -0.020139	   -0.015369	   -0.011217	   -0.010283	   -0.006537	   -0.011904	   -0.015289	   -0.006220	    0.006324	    0.045065	   -1.300340
   103.827	    0.007728	    0.004581	   -0.006666	   -0.007488	    0.000856	   -0.001126	    0.003307	   -0.009068	   -0.005362	   -0.009986	   -0.012184	   -0.018464	   -0.006557	   -0.004441	   -0.009772	   -0.009644	   -0.015201	   -0.014763	   -0.018532	   -0.017754	   -0.019090	   -0.014138	   -0.009886	   -0.008945	   -0.005104	   -0.010512	   -0.014223	   -0.004587	    0.007093	    0.052461	   -1.305329
   104.877	    0.006459	    0.002255	   -0.006212	   -0.007694	    0.000608	   -0.002491	    0.001018	   -0.010869	   -0.006107	   -0.008652	   -0.012136	   -0.019302	   -0.006019	   -0.003477	   -0.010441	   -0.009689	   -0.013919	   -0.014413	   -0.018853	   -0.018223	   -0.019048	   -0.014049	   -0.009187	   -0.008874	   -0.004025	   -0.009764	   -0.014522	   -0.004185	    0.006342	    0.057545	   -1.298345
   105.927	    0.006576	    0.000422	   -0.008382	   -0.007795	   -0.000668	   -0.001856	    0.001850	   -0.011043	   -0.006920	   -0.009956	   -0.013667	   -0.019573	   -0.008267	   -0.004217	   -0.011800	   -0.010833	   -0.015801	   -0.015929	   -0.019174	   -0.018749	   -0.019999	   -0.015463	   -0.010250	   -0.009962	   -0.005833	   -0.011520	   -0.015781	   -0.005127	    0.008048	    0.057955	   -1.305597
   106.977	    0.002783	   -0.002784	   -0.010146	   -0.010913	   -0.001754	   -0.002746	    0.005096	   -0.009474	   -0.006469	   -0.008879	   -0.014815	   -0.020719	   -0.008343	   -0.005593	   -0.012638	   -0.011496	   -0.016742	   -0.015689	   -0.020151	   -0.019653	   -0.020379	   -0.016559	   -0.012332	   -0.010743	   -0.006996	   -0.013260	   -0.016219	   -0.005805	    0.007761	    0.047626	   -1.269029
   108.027	   -0.003488	   -0.004490	   -0.010930	   -0.009298	   -0.005839	   -0.005962	    0.000923	   -0.010075	   -0.008603	   -0.010834	   -0.014783	   -0.021452	   -0.008432	   -0.006684	   -0.013474	   -0.012517	   -0.017526	   -0.016178	   -0.021153	   -0.020437	   -0.020955	   -0.018292	   -0.013595	   -0.012331	   -0.008481	   -0.014603	   -0.016395	   -0.006431	    0.006499	    0.057190	   -1.275458
   109.078	   -0.001201	   -0.005833	   -0.011444	   -0.013552	   -0.005987	   -0.006300	   -0.000253	   -0.008956	   -0.009194	   -0.010896	   -0.014072	   -0.021671	   -0.009440	   -0.006287	   -0.013446	   -0.012583	   -0.018091	   -0.015858	   -0.021660	   -0.020989	   -0.021353	   -0.019184	   -0.014702	   -0.012800	   -0.010234	   -0.015759	   -0.015578	   -0.005870	    0.001617	    0.053157	   -1.306486
   110.128	   -0.003470	   -0.004590	   -0.010550	   -0.011508	   -0.003103	   -0.003608	    0.002542	   -0.008931	   -0.010318	   -0.010740	   -0.011426	   -0.021958	   -0.007915	   -0.006673	   -0.012531	   -0.014104	   -0.017885	   -0.018243	   -0.023139	   -0.020087	   -0.022440	   -0.020064	   -0.014445	   -0.013711	   -0.011242	   -0.015061	   -0.017099	   -0.005660	    0.001031	    0.048075	   -1.297624
   111.178	   -0.000055	   -0.004054	   -0.008957	   -0.009827	   -0.002204	   -0.000709	    0.004777	   -0.006282	   -0.008674	   -0.008687	   -0.010143	   -0.021110	   -0.006118	   -0.007419	   -0.010220	   -0.013621	   -0.019437	   -0.019072	   -0.024279	   -0.020295	   -0.023153	   -0.020233	   -0.014329	   -0.014443	   -0.012565	   -0.015252	   -0.018840	   -0.005984	   -0.002562	    0.047313	   -1.299999
   112.228	   -0.002179	   -0.007569	   -0.008783	   -0.010417	   -0.002399	   -0.003129	    0.003227	   -0.007502	   -0.009054	   -0.008809	   -0.009605	   -0.021810	   -0.007101	   -0.008475	   -0.011684	   -0.013617	   -0.019157	   -0.019791	   -0.024546	   -0.018927	   -0.022180	   -0.019605	   -0.014438	   -0.014212	   -0.013218	   -0.015235	   -0.018774	   -0.005157	   -0.002985	    0.048810	   -1.343705
   113.278	    0.002898	   -0.001029	   -0.009326	   -0.009404	   -0.002648	   -0.005081	    0.002815	   -0.006035	   -0.009754	   -0.008463	   -0.010532	   -0.023126	   -0.007039	   -0.008993	   -0.012217	   -0.013381	   -0.018747	   -0.019078	   -0.024301	   -0.019550	   -0.022521	   -0.019759	   -0.014740	   -0.014205	   -0.013419	   -0.015316	   -0.018585	   -0.004442	   -0.003195	    0.052640	   -1.275736
   114.329	    0.000338	   -0.004440	   -0.010257	   -0.010687	   -0.003593	   -0.005373	    0.002347	   -0.008844	   -0.011126	   -0.009408	   -0.011908	   -0.022027	   -0.008266	   -0.009720	   -0.012441	   -0.012871	   -0.019510	   -0.018106	   -0.024692	   -0.019024	   -0.023981	   -0.019699	   -0.015557	   -0.015144	   -0.013169	   -0.015418	   -0.018438	   -0.005248	   -0.003347	    0.049047	   -1.284159
   115.379	    0.000442	   -0.005981	   -0.009191	   -0.009837	   -0.001037	   -0.004838	    0.002078	   -0.007509	   -0.009695	   -0.008686	   -0.013870	   -0.020985	   -0.008001	   -0.010426	   -0.012225	   -0.011612	   -0.018437	   -0.017248	   -0.023065	   -0.018744	   -0.024140	   -0.019319	   -0.015041	   -0.014777	   -0.012142	   -0.014241	   -0.018454	   -0.006854	   -0.007610	    0.041154	   -1.292670
   116.429	    0.001061	   -0.002252	   -0.009524	   -0.007096	   -0.001663	   -0.004347	    0.002861	   -0.004570	   -0.009502	   -0.009970	   -0.013241	   -0.021982	   -0.007930	   -0.009496	   -0.011913	   -0.010263	   -0.016683	   -0.015593	   -0.021354	   -0.017552	   -0.023541	   -0.018655	   -0.013533	   -0.014019	   -0.010673	   -0.012503	   -0.019503	   -0.008314	   -0.014547	    0.033548	   -1.294684
   117.479	    0.001479	   -0.001972	   -0.010111	   -0.009190	   -0.001907	   -0.005421	    0.003508	   -0.005210	   -0.009481	   -0.007673	   -0.013835	   -0.021470	   -0.008285	   -0.008663	   -0.012148	   -0.009390	   -0.015289	   -0.014783	   -0.019218	   -0.017170	   -0.021876	   -0.017264	   -0.012725	   -0.013237	   -0.010240	   -0.012985	   -0.020012	   -0.006322	   -0.015725	    0.030772	   -1.271539
   118.529	   -0.000820	   -0.000963	   -0.012021	   -0.010621	   -0.000091	   -0.005824	    0.002518	   -0.004825	   -0.009634	   -0.007448	   -0.013030	   -0.020855	   -0.008996	   -0.010072	   -0.012683	   -0.010487	   -0.015701	   -0.016320	   -0.019539	   -0.016173	   -0.020042	   -0.017219	   -0.011732	   -0.012876	   -0.010266	   -0.011596	   -0.019749	   -0.007895	   -0.014376	    0.034560	   -1.288363
   119.579	   -0.001996	   -0.002585	   -0.013698	   -0.009941	   -0.000989	   -0.006780	    0.002671	   -0.004984	   -0.009586	   -0.007467	   -0.012491	   -0.021330	   -0.009635	   -0.010905	   -0.013681	   -0.012724	   -0.016318	   -0.018314	   -0.020552	   -0.016755	   -0.019615	   -0.017714	   -0.012036	   -0.014329	   -0.011821	   -0.012084	   -0.020594	   -0.007901	   -0.015801	    0.032874	   -1.284922
   120.630	    0.000248	   -0.004854	   -0.013952	   -0.012395	   -0.001897	   -0.007527	    0.002020	   -0.006216	   -0.010006	   -0.007416	   -0.013101	   -0.022182	   -0.009904	   -0.012729	   -0.013969	   -0.014033	   -0.017440	   -0.019661	   -0.021225	   -0.018233	   -0.020826	   -0.019278	   -0.012811	   -0.015771	   -0.011923	   -0.012933	   -0.020295	   -0.007569	   -0.016154	    0.030370	   -1.277277
   121.680	   -0.004033	   -0.005815	   -0.014986	   -0.014342	   -0.004067	   -0.009374	   -0.000962	   -0.008070	   -0.010143	   -0.008230	   -0.014717	   -0.021764	   -0.010414	   -0.015009	   -0.015000	   -0.016017	   -0.019133	   -0.021207	   -0.022809	   -0.020297	   -0.022083	   -0.021122	   -0.014576	   -0.017343	   -0.013908	   -0.014078	   -0.021363	   -0.008439	   -0.015926	    0.026087	   -1.273730
   122.730	   -0.002860	   -0.004073	   -0.014566	   -0.014216	   -0.003672	   -0.008584	   -0.000070	   -0.009133	   -0.009132	   -0.007276	   -0.013735	   -0.021424	   -0.009741	   -0.013746	   -0.014769	   -0.015276	   -0.018350	   -0.020215	   -0.022488	   -0.019905	   -0.021620	   -0.020701	   -0.014363	   -0.016345	   -0.012649	   -0.013490	   -0.019417	   -0.005672	   -0.010959	    0.029455	   -1.296818
   123.780	    0.001397	   -0.001853	   -0.013641	   -0.013875	   -0.003428	   -0.006918	    0.001959	   -0.008398	   -0.008006	   -0.007851	   -0.013698	   -0.020936	   -0.008077	   -0.012536	   -0.013685	   -0.014304	   -0.018019	   -0.018966	   -0.021988	   -0.018949	   -0.020071	   -0.018610	   -0.012388	   -0.014538	   -0.010830	   -0.011845	   -0.017868	   -0.002723	   -0.011641	    0.035175	   -1.302487
   124.830	    0.003445	   -0.000488	   -0.012881	   -0.011271	   -0.002091	   -0.006811	    0.003410	   -0.006490	   -0.006889	   -0.008642	   -0.013026	   -0.021322	   -0.007090	   -0.012542	   -0.012413	   -0.013748	   -0.016967	   -0.018134	   -0.021969	   -0.017703	   -0.019040	   -0.016942	   -0.011171	   -0.012778	   -0.009312	   -0.009993	   -0.016578	   -0.000752	   -0.006616	    0.044510	   -1.266926
   125.880	    0.002448	    0.000743	   -0.011372	   -0.011100	   -0.000363	   -0.006124	    0.002881	   -0.007544	   -0.006017	   -0.008768	   -0.013621	   -0.020718	   -0.006745	   -0.011206	   -0.010636	   -0.011697	   -0.017067	   -0.016718	   -0.021468	   -0.017457	   -0.016911	   -0.014689	   -0.009233	   -0.010575	   -0.006837	   -0.008601	   -0.014251	    0.000016	   -0.009144	    0.042630	   -1.275186
   126.931	    0.008271	    0.003922	   -0.010653	   -0.010438	    0.000321	   -0.006467	    0.002675	   -0.008868	   -0.005011	   -0.009277	   -0.013720	   -0.020973	   -0.006823	   -0.009928	   -0.010288	   -0.011203	   -0.016974	   -0.017027	   -0.021723	   -0.016683	   -0.016597	   -0.014395	   -0.008954	   -0.010029	   -0.006356	   -0.007377	   -0.013319	    0.000276	   -0.009024	    0.041908	   -1.271959
   127.981	    0.012519	    0.009386	   -0.009818	   -0.009121	    0.001173	   -0.005747	   -0.001935	   -0.009700	   -0.007222	   -0.010319	   -0.014213	   -0.021732	   -0.006281	   -0.008716	   -0.009946	   -0.011051	   -0.016959	   -0.018146	   -0.022865	   -0.018014	   -0.017290	   -0.015474	   -0.009405	   -0.009822	   -0.005562	   -0.006681	   -0.013426	    0.000469	   -0.007203	    0.047393	   -1.257266
   129.031	    0.012017	    0.005557	   -0.009611	   -0.009035	    0.000744	   -0.005871	   -0.000516	   -0.009735	   -0.008995	   -0.010630	   -0.013116	   -0.020329	   -0.006425	   -0.008459	   -0.010609	   -0.011007	   -0.017067	   -0.019190	   -0.023752	   -0.017915	   -0.018782	   -0.015697	   -0.009692	   -0.010210	   -0.005421	   -0.006573	   -0.012687	    0.000698	   -0.003501	    0.049079	   -1.280168
   130.081	    0.009182	    0.005167	   -0.010940	   -0.009976	    0.001984	   -0.005613	   -0.000526	   -0.009111	   -0.009252	   -0.011642	   -0.012970	   -0.021301	   -0.008282	   -0.009173	   -0.011758	   -0.011040	   -0.017991	   -0.019254	   -0.023999	   -0.019118	   -0.020962	   -0.016452	   -0.010829	   -0.011460	   -0.005905	   -0.007994	   -0.012328	    0.000631	    0.000072	    0.051059	   -1.258865
   131.131	    0.008108	    0.002229	   -0.010604	   -0.009591	   -0.000033	   -0.005220	   -0.001439	   -0.009964	   -0.009533	   -0.011239	   -0.013949	   -0.020142	   -0.007961	   -0.008079	   -0.011526	   -0.010278	   -0.016434	   -0.017196	   -0.022227	   -0.018895	   -0.021131	   -0.016223	   -0.010557	   -0.011596	   -0.004844	   -0.008346	   -0.011730	    0.001152	    0.003072	    0.051177	   -1.228347
   132.181	    0.009177	    0.003817	   -0.010602	   -0.009539	    0.000769	   -0.005298	    0.000465	   -0.010158	   -0.008316	   -0.009071	   -0.013446	   -0.019052	   -0.006962	   -0.005586	   -0.010678	   -0.008541	   -0.015287	   -0.015141	   -0.021306	   -0.018245	   -0.020429	   -0.015261	   -0.010506	   -0.010318	   -0.003559	   -0.007395	   -0.011197	    0.001219	    0.003315	    0.052568	   -1.272393
   133.232	    0.004585	    0.002426	   -0.010911	   -0.011207	   -0.001152	   -0.005925	   -0.001658	   -0.008132	   -0.009370	   -0.008710	   -0.013461	   -0.018609	   -0.006619	   -0.005560	   -0.010788	   -0.008619	   -0.014895	   -0.015635	   -0.021758	   -0.018994	   -0.021434	   -0.016033	   -0.010618	   -0.010212	   -0.003945	   -0.007974	   -0.012585	    0.000710	    0.003504	    0.046260	   -1.296812
   134.282	    0.005379	    0.002119	   -0.011996	   -0.008451	   -0.000868	   -0.004973	    0.000988	   -0.008227	   -0.007454	   -0.010143	   -0.013369	   -0.019465	   -0.007101	   -0.006518	   -0.011364	   -0.008886	   -0.014988	   -0.015494	   -0.021840	   -0.018784	   -0.022775	   -0.017116	   -0.011398	   -0.009909	   -0.003363	   -0.008187	   -0.013992	   -0.000716	    0.002182	    0.051109	   -1.289271
   135.332	    0.002032	   -0.001886	   -0.012710	   -0.010577	   -0.002417	   -0.004952	    0.001376	   -0.008074	   -0.005851	   -0.005675	   -0.013188	   -0.019233	   -0.006901	   -0.006282	   -0.012450	   -0.008197	   -0.014560	   -0.014933	   -0.020486	   -0.019194	   -0.022792	   -0.017972	   -0.011183	   -0.010468	   -0.003913	   -0.008357	   -0.015914	   -0.000830	    0.003019	    0.044091	   -1.302036
   136.382	    0.001891	   -0.001880	   -0.011585	   -0.010609	   -0.000742	   -0.003603	    0.003758	   -0.008429	   -0.005546	   -0.007312	   -0.013024	   -0.017321	   -0.006115	   -0.005292	   -0.011982	   -0.008042	   -0.013484	   -0.014452	   -0.020003	   -0.018909	   -0.021329	   -0.018025	   -0.011035	   -0.009516	   -0.004052	   -0.007909	   -0.015954	   -0.000340	    0.002749	    0.059877	   -1.308723
   137.432	   -0.002432	   -0.004371	   -0.011594	   -0.010016	   -0.001485	   -0.002778	    0.004519	   -0.005025	   -0.003697	   -0.007345	   -0.010846	   -0.017519	   -0.005085	   -0.005209	   -0.011713	   -0.009413	   -0.014955	   -0.015223	   -0.020960	   -0.019763	   -0.021338	   -0.019068	   -0.012008	   -0.009851	   -0.004953	   -0.009080	   -0.016289	   -0.000851	    0.001822	    0.050905	   -1.323961
   138.482	   -0.001884	   -0.003752	   -0.013012	   -0.010913	   -0.001400	   -0.002370	    0.004544	   -0.005483	   -0.004950	   -0.006248	   -0.010352	   -0.016613	   -0.004074	   -0.005044	   -0.012230	   -0.009552	   -0.015245	   -0.016258	   -0.018999	   -0.018664	   -0.021349	   -0.018940	   -0.012397	   -0.011647	   -0.006847	   -0.010841	   -0.015896	   -0.000754	   -0.003996	    0.047717	   -1.286229
   139.533	    0.002425	   -0.007008	   -0.012251	   -0.010038	   -0.002635	   -0.002026	    0.004902	   -0.006250	   -0.004436	   -0.005981	   -0.010920	   -0.015603	   -0.004213	   -0.006221	   -0.011940	   -0.009712	   -0.015959	   -0.016343	   -0.018925	   -0.018640	   -0.021322	   -0.019142	   -0.013161	   -0.012646	   -0.008345	   -0.010947	   -0.016376	   -0.000814	   -0.007346	    0.052205	   -1.303250
   140.583	    0.005540	   -0.001895	   -0.011690	   -0.010963	   -0.001321	   -0.000977	    0.004143	   -0.006633	   -0.004348	   -0.005070	   -0.010447	   -0.017153	   -0.004711	   -0.008639	   -0.012005	   -0.011196	   -0.017652	   -0.016661	   -0.019880	   -0.019045	   -0.022038	   -0.019821	   -0.014248	   -0.013849	   -0.010194	   -0.012429	   -0.018116	   -0.001433	   -0.008235	    0.047336	   -1.327475
   141.633	    0.002766	   -0.001091	   -0.011851	   -0.009642	   -0.001973	   -0.001848	    0.004693	   -0.007245	   -0.004137	   -0.006322	   -0.011121	   -0.017058	   -0.005092	   -0.009786	   -0.011584	   -0.010672	   -0.017978	   -0.016458	   -0.020243	   -0.018600	   -0.021715	   -0.019283	   -0.013527	   -0.013831	   -0.011559	   -0.011983	   -0.018731	   -0.002451	   -0.007877	    0.051014	   -1.320976
   142.683	    0.004332	   -0.000395	   -0.010927	   -0.008602	   -0.000927	   -0.001509	    0.005116	   -0.004322	   -0.004227	   -0.006041	   -0.011627	   -0.017176	   -0.004726	   -0.010097	   -0.011550	   -0.010449	   -0.016331	   -0.016844	   -0.019987	   -0.017631	   -0.021113	   -0.018585	   -0.012799	   -0.013001	   -0.010568	   -0.011165	   -0.018667	   -0.002102	   -0.005281	    0.058895	   -1.308984
   143.733	    0.006112	    0.002234	   -0.009803	   -0.005689	    0.001182	   -0.000937	    0.005960	   -0.002953	   -0.004806	   -0.005533	   -0.010012	   -0.016950	   -0.003932	   -0.009713	   -0.010465	   -0.009493	   -0.014801	   -0.017130	   -0.018812	   -0.015571	   -0.019838	   -0.015494	   -0.009424	   -0.011310	   -0.008251	   -0.009215	   -0.017925	   -0.001013	   -0.002494	    0.063640	   -1.283192
   144.783	    0.013488	    0.002610	   -0.009118	   -0.006446	    0.001556	   -0.001450	    0.008004	   -0.002825	   -0.003925	   -0.003764	   -0.009794	   -0.016495	   -0.003582	   -0.007254	   -0.010134	   -0.008641	   -0.013427	   -0.016823	   -0.017017	   -0.014006	   -0.017779	   -0.013146	   -0.007683	   -0.009532	   -0.006558	   -0.007441	   -0.016615	   -0.000568	   -0.004179	    0.066959	   -1.305809
   145.834	    0.010697	    0.004726	   -0.008798	   -0.006236	    0.003675	    0.001221	    0.010921	   -0.002057	   -0.003992	   -0.004020	   -0.009936	   -0.016292	   -0.001677	   -0.006513	   -0.008859	   -0.008773	   -0.012874	   -0.017185	   -0.017764	   -0.013562	   -0.017796	   -0.012602	   -0.004819	   -0.007994	   -0.004806	   -0.005570	   -0.016282	   -0.000757	   -0.007036	    0.053533	   -1.308679
   146.884	    0.006833	    0.004117	   -0.008120	   -0.007741	    0.004173	    0.003395	    0.010322	   -0.003438	   -0.004098	   -0.003988	   -0.010338	   -0.015129	   -0.002437	   -0.007889	   -0.007076	   -0.008488	   -0.013237	   -0.016432	   -0.017777	   -0.012433	   -0.017739	   -0.011585	   -0.003830	   -0.006726	   -0.003121	   -0.003980	   -0.015819	   -0.000462	   -0.011748	    0.059302	   -1.294580
   147.934	    0.010897	    0.004650	   -0.008415	   -0.007101	    0.005106	    0.002574	    0.010719	   -0.001897	   -0.002996	   -0.003699	   -0.009652	   -0.014786	   -0.001076	   -0.008211	   -0.005379	   -0.008455	   -0.013150	   -0.015592	   -0.017598	   -0.011527	   -0.017344	   -0.011097	   -0.003052	   -0.006051	   -0.003102	   -0.004077	   -0.015964	   -0.000343	   -0.012489	    0.063180	   -1.307262
   148.984	    0.003239	   -0.001614	   -0.010078	   -0.006763	    0.002824	    0.002781	    0.011114	   -0.001724	   -0.002939	   -0.002492	   -0.009549	   -0.014895	   -0.001621	   -0.008963	   -0.005987	   -0.008656	   -0.013194	   -0.015494	   -0.016342	   -0.010517	   -0.017524	   -0.011744	   -0.003124	   -0.007059	   -0.003885	   -0.004176	   -0.016817	   -0.001319	   -0.012479	    0.049727	   -1.287062
   150.034	    0.004319	   -0.000286	   -0.010976	   -0.010829	    0.001810	   -0.001288	    0.007718	   -0.002293	   -0.003260	   -0.003702	   -0.010766	   -0.015635	   -0.004661	   -0.009226	   -0.008946	   -0.009950	   -0.014025	   -0.016807	   -0.016777	   -0.012082	   -0.018376	   -0.013224	   -0.005407	   -0.009246	   -0.005346	   -0.004541	   -0.017547	   -0.003134	   -0.009985	    0.039897	   -1.274779
   151.085	    0.006705	    0.001103	   -0.011531	   -0.011051	    0.000642	   -0.002517	    0.006676	   -0.003588	   -0.003013	   -0.003582	   -0.010829	   -0.015303	   -0.004545	   -0.009962	   -0.009388	   -0.009893	   -0.013076	   -0.016655	   -0.016049	   -0.012361	   -0.018663	   -0.014147	   -0.005817	   -0.009022	   -0.005171	   -0.004421	   -0.017229	   -0.001965	   -0.008697	    0.049787	   -1.282123
   152.135	    0.007289	    0.002899	   -0.012110	   -0.010125	    0.002148	   -0.002347	    0.006629	   -0.001840	   -0.003595	   -0.001549	   -0.009397	   -0.013976	   -0.003465	   -0.010288	   -0.009534	   -0.008943	   -0.012624	   -0.015995	   -0.016584	   -0.012831	   -0.018681	   -0.014891	   -0.005304	   -0.008039	   -0.003449	   -0.002802	   -0.016511	   -0.001605	   -0.010816	    0.052886	   -1.271389
   153.185	    0.007097	    0.004043	   -0.011057	   -0.009250	    0.003168	   -0.002294	    0.004812	   -0.000653	   -0.001737	   -0.000661	   -0.009020	   -0.013519	   -0.001939	   -0.009402	   -0.009167	   -0.008138	   -0.012113	   -0.015500	   -0.016739	   -0.013861	   -0.018960	   -0.014514	   -0.005558	   -0.007391	   -0.003319	   -0.002813	   -0.016646	   -0.001903	   -0.008898	    0.046014	   -1.262228
   154.235	    0.011420	    0.007606	   -0.010283	   -0.006777	    0.004281	   -0.000833	    0.007765	   -0.000159	   -0.001288	    0.001146	   -0.008391	   -0.012817	   -0.000802	   -0.008018	   -0.008759	   -0.007698	   -0.011847	   -0.014909	   -0.016849	   -0.012842	   -0.018172	   -0.013533	   -0.004770	   -0.006624	   -0.002023	   -0.001270	   -0.016142	   -0.000781	   -0.007979	    0.050142	   -1.253713
   155.285	    0.010211	    0.007417	   -0.009351	   -0.006838	    0.004164	    0.000526	    0.007961	   -0.001323	   -0.002056	    0.001041	   -0.007867	   -0.012661	   -0.000061	   -0.007062	   -0.007522	   -0.006794	   -0.011955	   -0.014338	   -0.016588	   -0.011786	   -0.017688	   -0.012806	   -0.003919	   -0.005931	   -0.001029	   -0.000755	   -0.015597	    0.000418	   -0.007061	    0.048830	   -1.275709
   156.335	    0.012891	    0.007625	   -0.009990	   -0.004876	    0.005349	   -0.000686	    0.006799	   -0.002333	   -0.002491	   -0.001560	   -0.007664	   -0.011338	   -0.000546	   -0.007193	   -0.007093	   -0.006674	   -0.012040	   -0.014540	   -0.016564	   -0.012513	   -0.018247	   -0.012922	   -0.004457	   -0.006165	   -0.000956	   -0.000543	   -0.015586	   -0.000130	   -0.008149	    0.058878	   -1.276807
   157.386	    0.012967	    0.008379	   -0.009581	   -0.007851	    0.005766	   -0.001459	    0.005652	   -0.005976	   -0.002900	   -0.002041	   -0.008988	   -0.010915	    0.000542	   -0.006628	   -0.006907	   -0.005742	   -0.011359	   -0.014498	   -0.015090	   -0.011887	   -0.018005	   -0.012162	   -0.002933	   -0.004590	    0.000041	   -0.000605	   -0.014849	    0.000053	   -0.010459	    0.067528	   -1.283989
   158.436	    0.011962	    0.007532	   -0.009641	   -0.008253	    0.003660	   -0.002702	    0.005308	   -0.003743	   -0.005292	   -0.003687	   -0.008806	   -0.011147	   -0.000454	   -0.004835	   -0.006970	   -0.006392	   -0.011153	   -0.014655	   -0.015313	   -0.011612	   -0.018083	   -0.011451	   -0.002819	   -0.003998	    0.000677	   -0.000535	   -0.014492	   -0.000183	   -0.011775	    0.062318	   -1.258757
   159.486	    0.011644	    0.004924	   -0.010511	   -0.008118	    0.003653	   -0.004657	    0.003979	   -0.005263	   -0.006054	   -0.002107	   -0.009474	   -0.012901	   -0.002202	   -0.006662	   -0.007910	   -0.007722	   -0.012943	   -0.015769	   -0.016841	   -0.012676	   -0.019278	   -0.011870	   -0.003825	   -0.005071	   -0.000823	   -0.003007	   -0.015258	   -0.000424	   -0.014113	    0.052903	   -1.300585
   160.536	    0.011404	    0.001928	   -0.011307	   -0.007020	    0.002920	   -0.002641	    0.004013	   -0.004605	   -0.006058	   -0.003543	   -0.009387	   -0.013011	   -0.003191	   -0.007724	   -0.008488	   -0.007849	   -0.013789	   -0.016546	   -0.017533	   -0.014489	   -0.019830	   -0.012699	   -0.004508	   -0.006458	   -0.001427	   -0.003881	   -0.015862	   -0.001738	   -0.014103	    0.061689	   -1.230001
   161.586	    0.012889	    0.002430	   -0.010971	   -0.009008	    0.003178	   -0.002015	    0.006462	   -0.003200	   -0.004172	   -0.001214	   -0.008471	   -0.010954	   -0.001172	   -0.006389	   -0.006509	   -0.006055	   -0.012328	   -0.013529	   -0.015844	   -0.013503	   -0.017476	   -0.012329	   -0.005087	   -0.005513	   -0.000032	   -0.004171	   -0.014647	   -0.002233	   -0.011694	    0.057614	   -1.233010
   162.636	    0.007554	    0.001623	   -0.011738	   -0.009166	    0.002797	   -0.001448	    0.007664	   -0.002989	   -0.002371	   -0.001270	   -0.009439	   -0.011798	   -0.001011	   -0.004810	   -0.006755	   -0.004293	   -0.011760	   -0.012813	   -0.015051	   -0.014042	   -0.016021	   -0.012959	   -0.005788	   -0.005307	   -0.000382	   -0.004239	   -0.013933	   -0.001488	   -0.015193	    0.062509	   -1.193984
   163.687	    0.009281	    0.001444	   -0.011942	   -0.011755	    0.005164	   -0.001304	    0.007611	   -0.001751	   -0.004079	    0.000977	   -0.007693	   -0.011664	   -0.000177	   -0.003177	   -0.005491	   -0.002490	   -0.011421	   -0.011241	   -0.013770	   -0.014187	   -0.015378	   -0.012428	   -0.006137	   -0.004549	   -0.000194	   -0.004830	   -0.012687	   -0.000610	   -0.012515	    0.067120	   -1.303478
   164.737	    0.011616	    0.001686	   -0.011288	   -0.010437	    0.005009	   -0.001725	    0.006755	   -0.000985	   -0.003901	    0.001180	   -0.007842	   -0.010901	    0.000033	   -0.002370	   -0.005164	   -0.001803	   -0.011086	   -0.009796	   -0.012703	   -0.014267	   -0.014887	   -0.012335	   -0.006111	   -0.004349	    0.000807	   -0.005177	   -0.012491	    0.000019	   -0.012439	    0.064904	   -1.271178
   165.787	    0.009381	    0.001680	   -0.011673	   -0.010626	    0.005453	   -0.002581	    0.009130	   -0.000415	   -0.003688	    0.001335	   -0.007895	   -0.012117	   -0.000304	   -0.002524	   -0.006293	   -0.002622	   -0.010603	   -0.010549	   -0.013217	   -0.015161	   -0.016061	   -0.012975	   -0.006804	   -0.005598	    0.000078	   -0.005862	   -0.013365	   -0.000201	   -0.008780	    0.071994	   -1.277529
   166.837	    0.007197	   -0.002489	   -0.010894	   -0.011762	    0.004133	   -0.003436	    0.007970	   -0.001722	   -0.004875	   -0.002854	   -0.006839	   -0.014092	   -0.001229	   -0.003886	   -0.007508	   -0.003966	   -0.011287	   -0.012517	   -0.015272	   -0.015819	   -0.017654	   -0.013610	   -0.007431	   -0.006751	   -0.000949	   -0.006486	   -0.014207	   -0.001362	   -0.009194	    0.062989	   -1.296960
   167.887	    0.004855	   -0.007617	   -0.010735	   -0.011825	    0.002188	   -0.005095	    0.008095	   -0.002746	   -0.006100	   -0.001591	   -0.008273	   -0.014637	   -0.001761	   -0.004702	   -0.008502	   -0.005792	   -0.013491	   -0.013757	   -0.017755	   -0.016912	   -0.018781	   -0.014511	   -0.008473	   -0.007761	   -0.002800	   -0.007202	   -0.014482	   -0.002124	   -0.013733	    0.061980	   -1.287058
   168.937	   -0.000502	   -0.005846	   -0.013694	   -0.014226	    0.001794	   -0.006802	    0.006716	   -0.001948	   -0.006341	   -0.001135	   -0.007854	   -0.014671	   -0.002749	   -0.006251	   -0.009943	   -0.008143	   -0.015351	   -0.014944	   -0.019631	   -0.018005	   -0.020023	   -0.016137	   -0.009315	   -0.008846	   -0.004778	   -0.007617	   -0.016264	   -0.002819	   -0.015292	    0.068898	   -1.282679
   169.988	    0.005227	   -0.004012	   -0.014507	   -0.014152	    0.003098	   -0.006715	    0.007668	    0.000467	   -0.005917	    0.000635	   -0.007876	   -0.015072	   -0.003112	   -0.007258	   -0.011705	   -0.010386	   -0.016036	   -0.016870	   -0.021189	   -0.018686	   -0.021709	   -0.017941	   -0.010428	   -0.009857	   -0.006786	   -0.008060	   -0.017321	   -0.003428	   -0.017485	    0.065070	   -1.264418
   171.038	    0.004549	   -0.002793	   -0.015189	   -0.015770	    0.001729	   -0.008145	    0.006763	   -0.000075	   -0.005399	   -0.000781	   -0.006520	   -0.015932	   -0.003741	   -0.006953	   -0.013426	   -0.012131	   -0.016661	   -0.018411	   -0.023489	   -0.016964	   -0.022425	   -0.019867	   -0.010585	   -0.010508	   -0.007481	   -0.007745	   -0.016944	   -0.002051	   -0.018693	    0.055199	   -1.274063
   172.088	    0.007612	   -0.000889	   -0.015247	   -0.014318	    0.000702	   -0.008983	    0.006500	   -0.001480	   -0.006322	   -0.001060	   -0.006916	   -0.016575	   -0.004164	   -0.006533	   -0.013312	   -0.012201	   -0.017041	   -0.017704	   -0.023555	   -0.016551	   -0.022617	   -0.019796	   -0.011209	   -0.011329	   -0.007989	   -0.007558	   -0.018065	   -0.002643	   -0.018554	    0.067500	   -1.309138
   173.138	    0.008742	    0.000591	   -0.014180	   -0.014045	    0.000188	   -0.008840	    0.005809	   -0.002811	   -0.005189	   -0.000525	   -0.008426	   -0.015975	   -0.004843	   -0.006153	   -0.012233	   -0.010612	   -0.016771	   -0.016165	   -0.022247	   -0.016450	   -0.020689	   -0.019199	   -0.009997	   -0.011108	   -0.007930	   -0.007167	   -0.017978	   -0.002472	   -0.020141	    0.061100	   -1.266888
   174.188	    0.004765	   -0.001499	   -0.013647	   -0.012496	    0.000486	   -0.008901	    0.005952	   -0.002575	   -0.005070	    0.000302	   -0.008108	   -0.015593	   -0.004523	   -0.005425	   -0.011889	   -0.008684	   -0.015718	   -0.014297	   -0.019161	   -0.016585	   -0.018949	   -0.017544	   -0.009428	   -0.010553	   -0.006629	   -0.006763	   -0.017031	   -0.001996	   -0.017471	    0.069573	   -1.267074
   175.238	    0.002795	   -0.002278	   -0.014153	   -0.011914	    0.000520	   -0.010634	    0.005189	   -0.003656	   -0.010568	   -0.001766	   -0.008467	   -0.017534	   -0.004958	   -0.005842	   -0.012863	   -0.008151	   -0.014768	   -0.014133	   -0.017234	   -0.015599	   -0.017992	   -0.015910	   -0.008488	   -0.009930	   -0.005768	   -0.006984	   -0.016721	   -0.001752	   -0.017764	    0.065065	   -1.281091
   176.289	    0.002233	   -0.000425	   -0.014000	   -0.012148	    0.001768	   -0.010753	    0.005443	   -0.004611	   -0.010984	   -0.003117	   -0.009214	   -0.017786	   -0.005268	   -0.005728	   -0.013295	   -0.009434	   -0.014599	   -0.015837	   -0.018241	   -0.015118	   -0.016899	   -0.015175	   -0.007470	   -0.009771	   -0.006541	   -0.005721	   -0.017083	   -0.001442	   -0.016553	    0.058052	   -1.310869
   177.339	    0.001417	   -0.003672	   -0.013046	   -0.013383	    0.001050	   -0.009260	    0.004463	   -0.003145	   -0.013068	   -0.003370	   -0.009698	   -0.017469	   -0.006505	   -0.006828	   -0.015762	   -0.011246	   -0.013571	   -0.018532	   -0.018552	   -0.014186	   -0.016639	   -0.015084	   -0.005649	   -0.010562	   -0.006412	   -0.005608	   -0.018961	   -0.002653	   -0.019218	    0.053357	   -1.272912
   178.389	    0.002843	   -0.001369	   -0.013157	   -0.012137	   -0.000309	   -0.009158	    0.002786	   -0.003025	   -0.011091	   -0.003671	   -0.009779	   -0.017385	   -0.005717	   -0.005634	   -0.015193	   -0.011201	   -0.014121	   -0.018501	   -0.019341	   -0.014307	   -0.017237	   -0.014314	   -0.004683	   -0.010375	   -0.006165	   -0.004967	   -0.019408	   -0.003706	   -0.020075	    0.058844	   -1.295601
   179.439	    0.003083	   -0.000986	   -0.014403	   -0.012518	    0.002869	   -0.007040	    0.005402	   -0.004770	   -0.012211	   -0.004781	   -0.009179	   -0.017200	   -0.005303	   -0.007625	   -0.013530	   -0.014354	   -0.017050	   -0.020001	   -0.022939	   -0.014908	   -0.017248	   -0.015103	   -0.004684	   -0.010124	   -0.006701	   -0.004326	   -0.020419	   -0.004795	   -0.022713	    0.052086	   -1.270221
   180.489	    0.001358	   -0.002480	   -0.014086	   -0.011803	    0.001065	   -0.007569	    0.003739	   -0.004329	   -0.012822	   -0.005871	   -0.008754	   -0.018380	   -0.006781	   -0.008419	   -0.013852	   -0.014940	   -0.018681	   -0.020843	   -0.024264	   -0.016319	   -0.018569	   -0.015793	   -0.005769	   -0.011217	   -0.007363	   -0.004413	   -0.021032	   -0.005285	   -0.021308	    0.054510	   -1.266548
   181.540	    0.004665	    0.001656	   -0.013147	   -0.011561	    0.000147	   -0.008750	    0.003129	   -0.005343	   -0.013235	   -0.004540	   -0.010766	   -0.018050	   -0.007388	   -0.008239	   -0.013866	   -0.013971	   -0.018497	   -0.020334	   -0.023792	   -0.017078	   -0.018790	   -0.015571	   -0.005827	   -0.011366	   -0.007213	   -0.004207	   -0.020963	   -0.004982	   -0.018399	    0.058680	   -1.285474
   182.590	    0.005000	   -0.002654	   -0.013882	   -0.011024	    0.000831	   -0.008600	    0.003357	   -0.004190	   -0.013237	   -0.006801	   -0.010718	   -0.018168	   -0.007697	   -0.010093	   -0.013601	   -0.014008	   -0.018617	   -0.020630	   -0.023957	   -0.016456	   -0.019108	   -0.015329	   -0.005223	   -0.011442	   -0.006040	   -0.003310	   -0.020293	   -0.004614	   -0.013419	    0.053517	   -1.256890
   183.640	    0.006455	   -0.001126	   -0.013217	   -0.011950	    0.001078	   -0.008984	    0.001629	   -0.003843	   -0.013274	   -0.004505	   -0.010718	   -0.018579	   -0.006376	   -0.011787	   -0.013626	   -0.014318	   -0.018815	   -0.021882	   -0.024695	   -0.018166	   -0.018303	   -0.015829	   -0.004756	   -0.011331	   -0.005069	   -0.003231	   -0.019529	   -0.004979	   -0.015262	    0.057265	   -1.269863
   184.690	    0.009712	    0.003726	   -0.011428	   -0.010615	    0.002278	   -0.009651	    0.002505	   -0.002351	   -0.013360	   -0.004776	   -0.009560	   -0.018035	   -0.005231	   -0.009841	   -0.012174	   -0.013745	   -0.018775	   -0.022012	   -0.025022	   -0.017705	   -0.018919	   -0.016253	   -0.003628	   -0.010175	   -0.003873	   -0.001802	   -0.018723	   -0.004651	   -0.016419	    0.064349	   -1.297001
   185.740	    0.009975	    0.005247	   -0.011300	   -0.012377	    0.005914	   -0.010041	    0.001555	   -0.003504	   -0.012822	   -0.003949	   -0.008770	   -0.017938	   -0.004055	   -0.009394	   -0.011851	   -0.012169	   -0.017737	   -0.021500	   -0.024062	   -0.016421	   -0.018104	   -0.015077	   -0.002666	   -0.009166	   -0.002166	   -0.000871	   -0.018735	   -0.003938	   -0.014718	    0.065802	   -1.266439
   186.790	    0.009769	    0.004189	   -0.011985	   -0.012203	    0.004405	   -0.009843	    0.001295	   -0.004998	   -0.012252	   -0.004210	   -0.009582	   -0.017147	   -0.005063	   -0.009049	   -0.011221	   -0.010305	   -0.016089	   -0.019484	   -0.022639	   -0.014585	   -0.017186	   -0.013604	   -0.001219	   -0.007431	   -0.001591	    0.000651	   -0.017604	   -0.003521	   -0.012345	    0.071758	   -1.273387
   187.841	    0.013281	    0.003094	   -0.012200	   -0.010918	    0.005485	   -0.009000	    0.000252	   -0.003976	   -0.011784	   -0.004569	   -0.009265	   -0.017067	   -0.004143	   -0.006838	   -0.009648	   -0.007819	   -0.014847	   -0.017368	   -0.021901	   -0.014023	   -0.017248	   -0.012790	   -0.000918	   -0.006337	    0.000196	    0.001262	   -0.017211	   -0.002695	   -0.012560	    0.063007	   -1.269536
   188.891	    0.013514	    0.004077	   -0.011524	   -0.009458	    0.005312	   -0.008348	    0.000801	   -0.004296	   -0.011433	   -0.004472	   -0.009097	   -0.016130	   -0.003107	   -0.005139	   -0.008409	   -0.005800	   -0.013454	   -0.015901	   -0.020514	   -0.013476	   -0.017154	   -0.011917	   -0.000920	   -0.005805	    0.001737	    0.002143	   -0.016068	   -0.001502	   -0.012741	    0.073534	   -1.250470
   189.941	    0.008041	    0.000252	   -0.012038	   -0.011279	    0.003981	   -0.006346	    0.002609	   -0.003688	   -0.008813	   -0.003169	   -0.007479	   -0.015811	   -0.003156	   -0.005106	   -0.008240	   -0.005584	   -0.012850	   -0.015299	   -0.019084	   -0.013091	   -0.017168	   -0.011955	   -0.000890	   -0.005823	    0.001524	    0.001300	   -0.015802	   -0.002096	   -0.013644	    0.071788	   -1.233634
   190.991	    0.010129	   -0.000119	   -0.012313	   -0.010291	    0.004381	   -0.004862	    0.003476	   -0.002398	   -0.007879	   -0.002697	   -0.006588	   -0.014622	   -0.002808	   -0.005716	   -0.007953	   -0.005350	   -0.013076	   -0.014460	   -0.017913	   -0.013386	   -0.016851	   -0.011856	   -0.001965	   -0.005541	    0.000568	    0.000109	   -0.015761	   -0.001857	   -0.012119	    0.073478	   -1.243639
   192.041	    0.008529	   -0.000419	   -0.011671	   -0.011067	    0.003121	   -0.004972	    0.002434	   -0.003974	   -0.007282	   -0.003273	   -0.007688	   -0.014104	   -0.003517	   -0.005153	   -0.007763	   -0.004888	   -0.013192	   -0.013038	   -0.018023	   -0.013966	   -0.015793	   -0.010942	   -0.002622	   -0.004621	    0.000726	   -0.000201	   -0.014783	   -0.001363	   -0.005985	    0.080615	   -1.251403
   193.091	    0.008600	   -0.002259	   -0.012071	   -0.010520	    0.003465	   -0.004476	    0.004252	   -0.001384	   -0.007011	   -0.001369	   -0.007963	   -0.013744	   -0.002428	   -0.004636	   -0.008342	   -0.004929	   -0.013057	   -0.011842	   -0.016322	   -0.013816	   -0.015586	   -0.010594	   -0.002763	   -0.004090	    0.000782	   -0.001683	   -0.014830	   -0.001108	   -0.006843	    0.072858	   -1.193362
   194.142	    0.007772	   -0.002103	   -0.012722	   -0.010602	    0.003100	   -0.005211	    0.003290	   -0.003237	   -0.006316	   -0.002138	   -0.008762	   -0.013091	   -0.002076	   -0.003749	   -0.009056	   -0.005134	   -0.013037	   -0.012087	   -0.016910	   -0.014455	   -0.016553	   -0.011376	   -0.002939	   -0.004819	    0.000493	   -0.002397	   -0.015112	   -0.001123	   -0.009503	    0.074340	   -1.253479
   195.192	    0.006552	   -0.003136	   -0.013348	   -0.013877	    0.000350	   -0.005306	    0.005039	   -0.002608	   -0.004363	   -0.002349	   -0.008796	   -0.013753	   -0.002220	   -0.004216	   -0.010064	   -0.006768	   -0.013664	   -0.013919	   -0.018625	   -0.016354	   -0.018371	   -0.013378	   -0.004672	   -0.006641	   -0.000516	   -0.003093	   -0.016770	   -0.001584	   -0.005600	    0.078673	   -1.252754
   196.242	    0.005675	   -0.004178	   -0.014185	   -0.014852	   -0.000301	   -0.005487	    0.003256	   -0.004072	   -0.003859	   -0.000068	   -0.008477	   -0.013185	   -0.003367	   -0.005406	   -0.010387	   -0.007334	   -0.014259	   -0.014471	   -0.020660	   -0.017950	   -0.019477	   -0.015340	   -0.006348	   -0.007799	   -0.001831	   -0.003818	   -0.017397	   -0.001652	   -0.003603	    0.070634	   -1.262170
   197.292	    0.003020	   -0.007333	   -0.013761	   -0.013351	   -0.000759	   -0.005666	    0.005837	   -0.001219	   -0.003352	    0.001009	   -0.006520	   -0.012822	   -0.003020	   -0.005167	   -0.010991	   -0.008396	   -0.015916	   -0.014953	   -0.021781	   -0.019779	   -0.019887	   -0.017193	   -0.007186	   -0.008842	   -0.002961	   -0.004837	   -0.017829	   -0.001024	   -0.006133	    0.066177	   -1.275974
   198.342	    0.004447	   -0.007014	   -0.014815	   -0.012578	    0.000219	   -0.002572	    0.008411	   -0.001712	   -0.000012	    0.005572	   -0.005731	   -0.010684	   -0.001928	   -0.004399	   -0.011531	   -0.009634	   -0.016942	   -0.015970	   -0.023226	   -0.020208	   -0.019858	   -0.017873	   -0.007517	   -0.009621	   -0.003567	   -0.005296	   -0.018230	    0.000030	   -0.005881	    0.064881	   -1.292877
   199.392	    0.001173	   -0.010880	   -0.014148	   -0.013526	    0.000892	   -0.004340	    0.006947	   -0.000265	   -0.001301	    0.002854	   -0.006872	   -0.011044	   -0.002450	   -0.006362	   -0.012706	   -0.011492	   -0.017116	   -0.018148	   -0.023690	   -0.020590	   -0.021193	   -0.019264	   -0.007989	   -0.011129	   -0.005495	   -0.006580	   -0.018093	   -0.000077	   -0.010749	    0.054246	   -1.248951
   200.443	    0.003587	   -0.007980	   -0.015013	   -0.014439	    0.003010	   -0.002885	    0.007924	   -0.001028	   -0.000435	    0.004578	   -0.005449	   -0.010596	   -0.002455	   -0.005279	   -0.012741	   -0.012085	   -0.017152	   -0.018633	   -0.024104	   -0.020622	   -0.021208	   -0.019023	   -0.008249	   -0.010636	   -0.005583	   -0.006848	   -0.017325	   -0.000241	   -0.012749	    0.051214	   -1.256299
   201.493	    0.007390	   -0.003223	   -0.013001	   -0.010160	    0.003425	   -0.000823	    0.010051	    0.000186	    0.000449	    0.005006	   -0.004337	   -0.009372	   -0.000500	   -0.005041	   -0.011046	   -0.011431	   -0.016750	   -0.018363	   -0.024263	   -0.019999	   -0.021372	   -0.018768	   -0.007758	   -0.010137	   -0.005313	   -0.006827	   -0.016096	    0.000601	   -0.006816	    0.048984	   -1.283595
   202.543	    0.005429	   -0.001352	   -0.013368	   -0.007597	    0.006205	    0.000839	    0.011712	    0.004223	    0.000357	    0.005450	   -0.002665	   -0.009307	   -0.001440	   -0.005387	   -0.009696	   -0.012694	   -0.017521	   -0.019758	   -0.026325	   -0.020992	   -0.022262	   -0.019185	   -0.008863	   -0.010523	   -0.006494	   -0.008128	   -0.016713	    0.000275	    0.000505	    0.054467	   -1.271725
   203.593	    0.010312	   -0.000479	   -0.012827	   -0.007447	    0.004247	   -0.002319	    0.008809	    0.001714	   -0.001966	    0.003433	   -0.004884	   -0.012247	   -0.001871	   -0.009724	   -0.010184	   -0.012855	   -0.018268	   -0.018772	   -0.026058	   -0.022317	   -0.022784	   -0.019029	   -0.010085	   -0.010509	   -0.007153	   -0.008067	   -0.016492	    0.000039	   -0.012329	    0.052149	   -1.276753
   204.643	    0.013330	   -0.001039	   -0.012552	   -0.008005	    0.004761	   -0.001292	    0.007569	    0.000642	   -0.002911	    0.003861	   -0.005570	   -0.011752	   -0.002998	   -0.008865	   -0.010617	   -0.011878	   -0.018940	   -0.018071	   -0.025921	   -0.023158	   -0.023516	   -0.019789	   -0.010891	   -0.011468	   -0.007321	   -0.008379	   -0.016875	   -0.000785	   -0.015748	    0.053336	   -1.288440
   205.693	    0.013998	    0.003586	   -0.010443	   -0.006215	    0.005510	    0.001582	    0.007022	    0.001081	   -0.001612	    0.005117	   -0.005068	   -0.011271	   -0.003934	   -0.006694	   -0.011737	   -0.011055	   -0.016848	   -0.018348	   -0.022704	   -0.021790	   -0.021547	   -0.020159	   -0.009663	   -0.011503	   -0.007259	   -0.007829	   -0.016808	   -0.001510	   -0.011381	    0.057601	   -1.303357
   206.744	    0.015095	    0.003749	   -0.010880	   -0.004216	    0.004021	    0.002162	    0.007905	    0.002777	   -0.004136	    0.003910	   -0.005052	   -0.011688	   -0.003485	   -0.006634	   -0.011535	   -0.011723	   -0.015761	   -0.020050	   -0.024479	   -0.020194	   -0.021597	   -0.019846	   -0.008306	   -0.010968	   -0.006636	   -0.007850	   -0.016708	   -0.001839	   -0.014199	    0.053393	   -1.237755
   207.794	    0.014844	    0.004921	   -0.011197	   -0.005878	    0.004805	    0.003095	    0.006754	    0.001410	   -0.002728	    0.004013	   -0.005177	   -0.010749	   -0.004095	   -0.007316	   -0.010729	   -0.011021	   -0.014838	   -0.019120	   -0.022979	   -0.018476	   -0.020309	   -0.017929	   -0.007018	   -0.008508	   -0.004472	   -0.006702	   -0.015829	   -0.000824	   -0.012726	    0.059849	   -1.266583
   208.844	    0.011535	    0.003346	   -0.010748	   -0.004376	    0.006685	    0.003125	    0.007706	    0.001783	   -0.003386	    0.004993	   -0.005748	   -0.010066	   -0.004411	   -0.006757	   -0.010472	   -0.010296	   -0.014629	   -0.018521	   -0.021988	   -0.017333	   -0.019411	   -0.016350	   -0.005862	   -0.007285	   -0.004389	   -0.006031	   -0.014730	   -0.000050	   -0.006581	    0.056990	   -1.285778
   209.894	    0.015195	    0.005653	   -0.009356	   -0.004006	    0.006803	    0.004571	    0.007295	    0.002834	   -0.003268	    0.006230	   -0.004874	   -0.009712	   -0.003245	   -0.005570	   -0.011381	   -0.010511	   -0.014737	   -0.018064	   -0.022192	   -0.016771	   -0.019364	   -0.015878	   -0.004979	   -0.007603	   -0.004883	   -0.005832	   -0.014739	   -0.000227	   -0.009506	    0.055083	   -1.249707
   210.944	    0.014312	    0.005065	   -0.010478	   -0.003248	    0.006152	    0.002793	    0.007089	    0.001453	   -0.004446	    0.005616	   -0.004439	   -0.010561	   -0.003618	   -0.006425	   -0.012351	   -0.011359	   -0.015035	   -0.018603	   -0.021406	   -0.015974	   -0.018884	   -0.016193	   -0.005016	   -0.008962	   -0.004973	   -0.005897	   -0.016632	   -0.001441	   -0.009601	    0.057275	   -1.268244
   211.994	    0.016347	    0.005509	   -0.010312	   -0.007116	    0.007363	    0.002453	    0.006033	    0.002791	   -0.003812	    0.004345	   -0.005412	   -0.011664	   -0.004843	   -0.008191	   -0.012513	   -0.012328	   -0.016400	   -0.018779	   -0.022426	   -0.016852	   -0.018533	   -0.016960	   -0.005685	   -0.009615	   -0.005667	   -0.005401	   -0.017491	   -0.001007	   -0.008538	    0.062964	   -1.267919
   213.045	    0.014942	    0.006245	   -0.009690	   -0.004496	    0.007198	    0.003055	    0.007989	    0.003915	   -0.003910	    0.005308	   -0.003797	   -0.012600	   -0.003747	   -0.007900	   -0.011503	   -0.011100	   -0.016682	   -0.018512	   -0.023110	   -0.017431	   -0.018653	   -0.016756	   -0.005484	   -0.010128	   -0.005146	   -0.005239	   -0.016757	   -0.000461	   -0.009529	    0.063172	   -1.235484
   214.095	    0.012078	    0.009051	   -0.008955	   -0.004704	    0.007461	    0.003162	    0.007205	    0.002715	   -0.003853	    0.005921	   -0.003773	   -0.011930	   -0.002599	   -0.007535	   -0.010179	   -0.010705	   -0.017314	   -0.018126	   -0.022281	   -0.017036	   -0.018799	   -0.016280	   -0.005447	   -0.010249	   -0.004195	   -0.004361	   -0.016709	   -0.000259	   -0.010215	    0.071582	   -1.253908
   215.145	    0.016477	    0.008440	   -0.008655	   -0.003025	    0.009273	    0.004100	    0.007928	    0.003245	   -0.002054	    0.006315	   -0.002767	   -0.011013	   -0.002393	   -0.006829	   -0.008446	   -0.008976	   -0.015574	   -0.016215	   -0.020036	   -0.015094	   -0.017157	   -0.013827	   -0.003324	   -0.007822	   -0.001909	   -0.002808	   -0.014014	    0.001107	   -0.007406	    0.074258	   -1.254122
   216.195	    0.016449	    0.007874	   -0.008186	   -0.003429	    0.009210	    0.003807	    0.007053	    0.001586	   -0.001937	    0.004776	   -0.003835	   -0.010487	   -0.001452	   -0.005835	   -0.007843	   -0.007687	   -0.014489	   -0.015421	   -0.019083	   -0.014455	   -0.015647	   -0.011880	   -0.001672	   -0.006091	   -0.000186	   -0.002770	   -0.012485	    0.002298	   -0.006874	    0.063160	   -1.255547
   217.245	    0.013928	    0.006102	   -0.008096	   -0.004936	    0.007644	    0.003601	    0.007250	    0.002590	   -0.002746	    0.006483	   -0.004478	   -0.011021	   -0.001386	   -0.004762	   -0.007986	   -0.007933	   -0.014441	   -0.016209	   -0.019465	   -0.014571	   -0.016688	   -0.011757	   -0.000959	   -0.006485	   -0.000361	   -0.002850	   -0.012646	    0.000821	   -0.005801	    0.075787	   -1.247974
   218.296	    0.016834	    0.005737	   -0.008962	   -0.005552	    0.008152	    0.003432	    0.006819	    0.000078	   -0.003452	    0.005052	   -0.004016	   -0.010988	   -0.002119	   -0.004561	   -0.008469	   -0.008766	   -0.013694	   -0.016514	   -0.018126	   -0.013651	   -0.017273	   -0.012386	   -0.001143	   -0.007351	   -0.001021	   -0.003906	   -0.013481	    0.000490	   -0.007510	    0.065320	   -1.255893
   219.346	    0.016510	    0.006984	   -0.009733	   -0.005299	    0.007694	    0.003840	    0.005607	   -0.001556	   -0.003402	    0.005428	   -0.005709	   -0.010084	   -0.001795	   -0.006163	   -0.007601	   -0.009665	   -0.014639	   -0.016747	   -0.019130	   -0.013409	   -0.017276	   -0.012733	   -0.001835	   -0.007558	   -0.001219	   -0.003258	   -0.013844	   -0.000440	   -0.004645	    0.082827	   -1.263603
   220.396	    0.014014	    0.004305	   -0.009822	   -0.006988	    0.007177	    0.003568	    0.007054	   -0.001478	   -0.004864	    0.003552	   -0.005968	   -0.012316	   -0.001906	   -0.007250	   -0.008289	   -0.010289	   -0.015415	   -0.017704	   -0.018230	   -0.014758	   -0.018488	   -0.014265	   -0.002479	   -0.009364	   -0.001516	   -0.004642	   -0.014377	   -0.001080	   -0.003608	    0.069699	   -1.232691
   221.446	    0.012527	    0.003016	   -0.009247	   -0.007051	    0.007048	    0.003581	    0.008026	    0.000009	   -0.004332	    0.004467	   -0.004725	   -0.012005	   -0.001989	   -0.006975	   -0.008688	   -0.009737	   -0.015062	   -0.017353	   -0.017180	   -0.014322	   -0.018728	   -0.013425	   -0.003664	   -0.008382	   -0.001708	   -0.004635	   -0.013535	   -0.001338	    0.000520	    0.075928	   -1.274938
   222.496	    0.016683	    0.002690	   -0.008674	   -0.007526	    0.006061	    0.004447	    0.007984	   -0.000047	   -0.003403	    0.004624	   -0.004757	   -0.011178	   -0.001529	   -0.005237	   -0.007528	   -0.007335	   -0.013877	   -0.015015	   -0.016401	   -0.014841	   -0.017582	   -0.011987	   -0.004263	   -0.006841	   -0.000659	   -0.005242	   -0.011173	   -0.000737	   -0.002460	    0.077119	   -1.234247
   223.546	    0.015727	    0.004564	   -0.008125	   -0.005530	    0.008872	    0.003947	    0.009533	   -0.001668	   -0.002144	    0.004104	   -0.003627	   -0.010153	   -0.000417	   -0.003951	   -0.005993	   -0.005557	   -0.012833	   -0.011753	   -0.015058	   -0.014582	   -0.015730	   -0.010665	   -0.004061	   -0.005037	    0.000420	   -0.004449	   -0.009489	   -0.000092	   -0.001480	    0.077788	   -1.280464
   224.597	    0.015429	    0.006667	   -0.007564	   -0.005407	    0.008996	    0.003429	    0.010294	    0.000426	   -0.001862	    0.004378	   -0.003093	   -0.008650	    0.001519	   -0.001566	   -0.004102	   -0.003678	   -0.011663	   -0.008449	   -0.012834	   -0.013586	   -0.013422	   -0.009802	   -0.003225	   -0.002739	    0.002288	   -0.003308	   -0.007416	    0.001308	    0.000965	    0.075575	   -1.261190
   225.647	    0.016072	    0.009238	   -0.008219	   -0.007012	    0.009502	    0.001821	    0.009947	    0.001374	   -0.000983	    0.004594	   -0.003143	   -0.009112	    0.000723	   -0.000748	   -0.003129	   -0.002661	   -0.011185	   -0.007300	   -0.013118	   -0.013953	   -0.012631	   -0.010639	   -0.003889	   -0.002797	    0.001901	   -0.003992	   -0.007493	    0.001542	    0.004172	    0.063950	   -1.241446
   226.697	    0.012444	    0.003907	   -0.008751	   -0.006450	    0.009267	   -0.000123	    0.010366	    0.001203	   -0.000841	    0.007207	   -0.003444	   -0.009503	    0.001304	   -0.000977	   -0.002814	   -0.001608	   -0.009964	   -0.006502	   -0.012234	   -0.014122	   -0.012525	   -0.010347	   -0.003882	   -0.003028	    0.003456	   -0.003845	   -0.006793	    0.001590	    0.012028	    0.064954	   -1.257207
   227.747	    0.011250	    0.003252	   -0.009750	   -0.009061	    0.007996	   -0.000023	    0.009537	    0.001221	   -0.000816	    0.005340	   -0.003137	   -0.009246	    0.001431	   -0.000127	   -0.002712	   -0.000805	   -0.009877	   -0.006242	   -0.011468	   -0.014865	   -0.013034	   -0.010630	   -0.003772	   -0.003376	    0.002627	   -0.003692	   -0.007095	    0.001893	    0.003716	    0.059492	   -1.274031
   228.797	    0.014705	    0.006714	   -0.008840	   -0.008489	    0.009204	    0.000184	    0.009601	    0.002395	    0.000666	    0.006215	   -0.002318	   -0.009048	    0.001637	   -0.000619	   -0.002276	   -0.000407	   -0.010029	   -0.005612	   -0.011307	   -0.014330	   -0.012703	   -0.010335	   -0.004304	   -0.003297	    0.002214	   -0.004842	   -0.007565	    0.002067	    0.005889	    0.063484	   -1.299017
   229.847	    0.012310	    0.002983	   -0.008901	   -0.006938	    0.009037	    0.000151	    0.009477	    0.002145	   -0.000045	    0.005355	   -0.002091	   -0.008919	    0.000931	   -0.001800	   -0.003020	   -0.000690	   -0.010724	   -0.006397	   -0.011539	   -0.015164	   -0.013187	   -0.010889	   -0.005644	   -0.003524	    0.001054	   -0.005737	   -0.007891	    0.001680	    0.004527	    0.071195	   -1.266137
   230.898	    0.013578	    0.000643	   -0.009078	   -0.007655	    0.008464	   -0.000728	    0.008564	    0.001780	   -0.001717	    0.004109	   -0.003060	   -0.008547	    0.001606	   -0.001879	   -0.003244	   -0.001378	   -0.010908	   -0.007792	   -0.010310	   -0.014484	   -0.014843	   -0.010906	   -0.005897	   -0.004868	    0.000159	   -0.006285	   -0.008342	    0.001372	    0.004292	    0.066896	   -1.282861
   231.948	    0.016951	    0.001731	   -0.007852	   -0.004259	    0.009813	    0.000381	    0.010462	    0.002058	   -0.001358	    0.004993	   -0.004415	   -0.008752	    0.001215	   -0.000760	   -0.003869	   -0.003153	   -0.012075	   -0.008091	   -0.012371	   -0.014064	   -0.014621	   -0.011428	   -0.006146	   -0.005811	   -0.001209	   -0.007112	   -0.008641	    0.001958	   -0.007573	    0.069084	   -1.284766
   232.998	    0.016316	    0.004420	   -0.005789	   -0.004671	    0.012721	    0.004435	    0.015623	    0.004877	    0.000489	    0.004856	   -0.003134	   -0.006240	    0.003961	   -0.001508	   -0.001041	   -0.003646	   -0.013502	   -0.008776	   -0.014154	   -0.015415	   -0.015368	   -0.012968	   -0.006201	   -0.005440	   -0.002051	   -0.007099	   -0.009682	    0.001179	   -0.009121	    0.069685	   -1.308093
   234.048	    0.023146	    0.008469	   -0.005610	   -0.005586	    0.009000	    0.004402	    0.014681	    0.001581	    0.000861	    0.005353	   -0.003573	   -0.007339	    0.002872	   -0.002244	   -0.001348	   -0.003679	   -0.014346	   -0.008554	   -0.011855	   -0.013968	   -0.014297	   -0.011457	   -0.006119	   -0.007287	   -0.000853	   -0.005787	   -0.010354	    0.001726	   -0.007551	    0.065259	   -1.294266
   235.098	    0.018397	    0.011117	   -0.006773	   -0.004372	    0.011343	    0.000206	    0.014003	    0.002968	   -0.003487	    0.002079	   -0.002591	   -0.009827	    0.003390	   -0.002978	   -0.001357	   -0.003135	   -0.013995	   -0.007896	   -0.011857	   -0.014508	   -0.012478	   -0.010964	   -0.005472	   -0.005074	   -0.000997	   -0.005374	   -0.010628	    0.002707	   -0.004833	    0.066863	   -1.207355
   236.148	    0.020145	    0.010890	   -0.006621	   -0.004127	    0.010662	   -0.001083	    0.011754	    0.004784	   -0.003071	    0.002678	   -0.002031	   -0.009401	    0.004743	   -0.001016	   -0.000655	   -0.001723	   -0.012997	   -0.007349	   -0.008487	   -0.011946	   -0.011057	   -0.008693	   -0.004208	   -0.004367	    0.000560	   -0.004139	   -0.009870	    0.002488	   -0.004055	    0.067103	   -1.287295
   237.199	    0.021417	    0.008874	   -0.006293	   -0.004813	    0.008922	   -0.001674	    0.011908	    0.004995	   -0.002063	    0.004664	    0.000415	   -0.008562	    0.005786	    0.000083	    0.000333	   -0.000100	   -0.011446	   -0.006777	   -0.008132	   -0.012347	   -0.010935	   -0.007332	   -0.003618	   -0.003283	    0.001831	   -0.002269	   -0.008855	    0.003279	   -0.009320	    0.069396	   -1.270132
   238.249	    0.018919	    0.005924	   -0.006030	   -0.006412	    0.010079	   -0.000271	    0.012011	    0.005278	   -0.003479	    0.004137	    0.001096	   -0.009449	    0.006230	    0.000803	    0.000124	   -0.000904	   -0.010820	   -0.007398	   -0.007725	   -0.012243	   -0.011392	   -0.007744	   -0.003323	   -0.003403	    0.001542	   -0.002351	   -0.010104	    0.001860	   -0.002854	    0.068503	   -1.259673
   239.299	    0.017970	    0.007523	   -0.004973	   -0.002670	    0.011046	    0.000714	    0.010008	    0.006149	   -0.002061	    0.005023	    0.002215	   -0.009421	    0.006983	    0.001372	   -0.000984	   -0.002669	   -0.010727	   -0.008619	   -0.008071	   -0.011406	   -0.010551	   -0.008181	   -0.002410	   -0.003873	    0.001927	   -0.002931	   -0.010383	    0.001414	   -0.000762	    0.077113	   -1.268081
   240.349	    0.019183	    0.010215	   -0.004300	   -0.001288	    0.012702	    0.001432	    0.012156	    0.003122	   -0.001980	    0.003713	    0.001292	   -0.010377	    0.006209	    0.001192	   -0.001699	   -0.002947	   -0.010123	   -0.009926	   -0.008006	   -0.010978	   -0.010788	   -0.007771	   -0.000844	   -0.003888	    0.001951	   -0.002620	   -0.010960	    0.000398	    0.000277	    0.065264	   -1.278604
   241.399	    0.019217	    0.008760	   -0.005000	   -0.003891	    0.008470	    0.000374	    0.008951	    0.003052	   -0.004150	    0.001461	   -0.001164	   -0.010824	    0.004813	   -0.001334	   -0.002434	   -0.004007	   -0.010775	   -0.011209	   -0.009039	   -0.011650	   -0.012554	   -0.008403	   -0.001080	   -0.004920	    0.002009	   -0.002637	   -0.011761	    0.000038	    0.002009	    0.068583	   -1.263097
   242.449	    0.020301	    0.006745	   -0.005149	   -0.003603	    0.007938	    0.000319	    0.009129	    0.001792	   -0.003652	    0.001368	   -0.001394	   -0.011713	    0.004543	   -0.001832	   -0.002529	   -0.004273	   -0.011888	   -0.011431	   -0.010247	   -0.011933	   -0.012989	   -0.008021	   -0.000224	   -0.004381	    0.002785	   -0.002992	   -0.011715	   -0.000291	   -0.000560	    0.062993	   -1.244273
   243.500	    0.018939	    0.006376	   -0.004300	   -0.003862	    0.007866	    0.000373	    0.008040	    0.002824	   -0.003854	    0.000877	   -0.001472	   -0.010942	    0.005811	   -0.001944	   -0.002485	   -0.003447	   -0.011664	   -0.010504	   -0.009367	   -0.010541	   -0.012445	   -0.007139	    0.000397	   -0.003163	    0.004574	   -0.001426	   -0.011238	    0.000749	    0.003403	    0.069250	   -1.285762
   244.550	    0.019682	    0.010513	   -0.004096	   -0.001567	    0.009275	    0.000927	    0.008412	    0.003498	   -0.003543	    0.001184	   -0.001097	   -0.011035	    0.006343	   -0.000395	   -0.002857	   -0.002446	   -0.010805	   -0.010589	   -0.009267	   -0.009934	   -0.012143	   -0.005895	    0.002348	   -0.002318	    0.005000	   -0.000126	   -0.011207	    0.001510	    0.001389	    0.063804	   -1.273405
   245.600	    0.022581	    0.006594	   -0.002548	   -0.003054	    0.009262	    0.001995	    0.010083	    0.002356	   -0.003963	    0.000458	   -0.001480	   -0.009973	    0.006609	    0.000478	   -0.002420	   -0.001990	   -0.010440	   -0.010191	   -0.009129	   -0.009179	   -0.012198	   -0.005283	    0.003118	   -0.001096	    0.005764	    0.000578	   -0.011154	    0.002594	    0.002024	    0.074941	   -1.257465
   246.650	    0.025295	    0.010768	   -0.003086	   -0.003449	    0.009555	    0.002615	    0.009411	    0.002245	   -0.003022	   -0.000196	   -0.001868	   -0.010184	    0.006319	    0.001363	   -0.002655	   -0.001316	   -0.009389	   -0.010998	   -0.009156	   -0.009241	   -0.013590	   -0.005990	    0.003240	   -0.001837	    0.005666	    0.000259	   -0.012887	    0.001318	    0.001522	    0.070919	   -1.269356
   247.700	    0.026854	    0.010752	   -0.003023	   -0.003638	    0.010956	    0.001458	    0.011238	    0.002320	   -0.004054	   -0.001413	   -0.001987	   -0.011918	    0.005453	    0.001596	   -0.003216	   -0.000992	   -0.007906	   -0.011672	   -0.008449	   -0.008968	   -0.013831	   -0.006119	    0.003107	   -0.002798	    0.005994	   -0.000146	   -0.013378	    0.000953	    0.001775	    0.081108	   -1.254498
   248.750	    0.024433	    0.009930	   -0.004692	   -0.003816	    0.011213	    0.001242	    0.009818	    0.002742	   -0.004049	   -0.000582	   -0.002230	   -0.010984	    0.005128	    0.002415	   -0.003726	   -0.001022	   -0.008008	   -0.012681	   -0.009367	   -0.009930	   -0.013114	   -0.006627	    0.002194	   -0.003932	    0.004415	    0.000026	   -0.014407	    0.000588	    0.003137	    0.072246	   -1.238533
   249.801	    0.022466	    0.008745	   -0.004810	   -0.005147	    0.010575	    0.000730	    0.009390	    0.002878	   -0.003265	   -0.000025	   -0.003434	   -0.011061	    0.005066	    0.001977	   -0.004222	   -0.001718	   -0.008405	   -0.013235	   -0.010181	   -0.010447	   -0.013600	   -0.007606	    0.000682	   -0.004671	    0.003520	   -0.000645	   -0.015176	   -0.000439	    0.002898	    0.078924	   -1.254710
   250.851	    0.022196	    0.006770	   -0.004607	   -0.004708	    0.010910	    0.000607	    0.010370	    0.003403	   -0.003977	   -0.000123	   -0.003313	   -0.010078	    0.006152	    0.001912	   -0.003434	   -0.000468	   -0.007822	   -0.012623	   -0.008026	   -0.010537	   -0.013207	   -0.006977	    0.000367	   -0.003558	    0.004347	   -0.000634	   -0.014026	    0.000585	    0.004854	    0.073485	   -1.282864
   251.901	    0.025038	    0.008233	   -0.003093	   -0.005293	    0.011316	    0.000244	    0.011885	    0.004435	   -0.002701	   -0.000438	   -0.002736	   -0.009044	    0.007486	    0.003803	   -0.001958	    0.002148	   -0.006281	   -0.010463	   -0.006687	   -0.010586	   -0.012325	   -0.005949	    0.000759	   -0.002574	    0.005661	    0.000457	   -0.012471	    0.002054	    0.015249	    0.088928	   -1.216749
   252.951	    0.024871	    0.009730	   -0.002580	   -0.004919	    0.012771	    0.002377	    0.013832	    0.004658	   -0.000341	    0.001613	   -0.001230	   -0.006182	    0.008275	    0.005939	    0.000209	    0.005354	   -0.004663	   -0.006936	   -0.004547	   -0.009212	   -0.010459	   -0.003713	    0.002578	   -0.000415	    0.008243	    0.003196	   -0.010732	    0.003381	    0.013279	    0.086990	   -1.284846
   254.001	    0.024174	    0.013268	   -0.002510	   -0.003726	    0.012503	    0.002725	    0.015886	    0.006132	    0.000451	    0.002947	   -0.001304	   -0.005451	    0.008758	    0.007314	    0.000704	    0.008070	   -0.002805	   -0.004653	   -0.003580	   -0.008391	   -0.008879	   -0.002594	    0.003069	    0.000620	    0.009531	    0.003195	   -0.009834	    0.003506	    0.012628	    0.085886	   -1.296561
   255.052	    0.022345	    0.013408	   -0.003081	   -0.004759	    0.012044	    0.002096	    0.015772	    0.005465	    0.000674	    0.004395	    0.000573	   -0.004903	    0.009218	    0.009410	    0.000939	    0.008655	   -0.001462	   -0.003232	   -0.002160	   -0.007634	   -0.008086	   -0.001735	    0.004195	    0.001212	    0.011137	    0.003941	   -0.008785	    0.004169	    0.016068	    0.082482	   -1.272386
   256.102	    0.021388	    0.011546	   -0.003717	   -0.005791	    0.012191	    0.000862	    0.014639	    0.005160	    0.000352	    0.004397	    0.000348	   -0.004762	    0.007807	    0.009404	    0.000105	    0.008578	   -0.002026	   -0.003228	   -0.001927	   -0.007783	   -0.008337	   -0.002486	    0.004537	    0.000527	    0.011040	    0.003745	   -0.008385	    0.004153	    0.011846	    0.080952	   -1.273858
   257.152	    0.022313	    0.010117	   -0.004587	   -0.008100	    0.010261	   -0.001089	    0.015398	    0.005510	   -0.000221	    0.003727	    0.000213	   -0.004826	    0.008636	    0.009534	    0.000412	    0.008745	   -0.001545	   -0.002857	   -0.002012	   -0.007502	   -0.007979	   -0.002703	    0.004980	    0.000818	    0.011813	    0.004883	   -0.007429	    0.004368	    0.009500	    0.087547	   -1.257197
   258.202	    0.022565	    0.009667	   -0.005251	   -0.007947	    0.011650	   -0.000696	    0.014491	    0.006686	   -0.000963	    0.003244	   -0.000728	   -0.005105	    0.008577	    0.008746	    0.001040	    0.008827	   -0.001938	   -0.003264	   -0.002309	   -0.007922	   -0.007931	   -0.002858	    0.004546	    0.000549	    0.011602	    0.003297	   -0.007409	    0.004864	    0.005541	    0.088528	   -1.279020
   259.252	    0.022781	    0.009152	   -0.004557	   -0.008409	    0.012844	   -0.000124	    0.015792	    0.006431	   -0.000140	    0.003253	   -0.001050	   -0.004673	    0.009656	    0.008579	    0.001500	    0.008715	   -0.002127	   -0.002895	   -0.002753	   -0.007670	   -0.008129	   -0.002469	    0.005081	    0.001275	    0.011938	    0.004193	   -0.006616	    0.006402	   -0.001329	    0.072431	   -1.250836
   260.302	    0.025502	    0.010112	   -0.006077	   -0.008075	    0.014098	   -0.000884	    0.016233	    0.007503	    0.000887	    0.005760	   -0.000140	   -0.004180	    0.010299	    0.008897	    0.000880	    0.007765	   -0.002679	   -0.004496	   -0.003681	   -0.008062	   -0.009179	   -0.003462	    0.005196	    0.000432	    0.011020	    0.003649	   -0.007609	    0.005367	   -0.008291	    0.073370	   -1.252338
   261.353	    0.028199	    0.010644	   -0.006488	   -0.008387	    0.013330	    0.001262	    0.016454	    0.007628	    0.003440	    0.006085	    0.000187	   -0.001828	    0.010264	    0.008338	    0.001071	    0.006800	   -0.003081	   -0.005141	   -0.004082	   -0.007145	   -0.008998	   -0.002966	    0.005959	    0.000543	    0.010572	    0.003930	   -0.007786	    0.006670	   -0.004130	    0.077304	   -1.297562
   262.403	    0.025660	    0.011069	   -0.004110	   -0.009651	    0.012644	    0.002833	    0.019150	    0.006339	    0.003399	    0.004863	    0.000218	   -0.003893	    0.009936	    0.009626	    0.001356	    0.006509	   -0.002644	   -0.005173	   -0.003349	   -0.007128	   -0.009406	   -0.003131	    0.006321	    0.000243	    0.010424	    0.005026	   -0.007947	    0.006606	   -0.007609	    0.073165	   -1.369916
   263.453	    0.027389	    0.013397	   -0.003394	   -0.005270	    0.015004	    0.003972	    0.018664	    0.009874	    0.001588	    0.006082	    0.001159	   -0.004193	    0.011245	    0.010386	    0.002014	    0.006678	   -0.002517	   -0.005159	   -0.003242	   -0.006988	   -0.008479	   -0.002790	    0.006582	    0.000891	    0.010658	    0.006458	   -0.007407	    0.007221	   -0.006804	    0.083860	   -1.260565
   264.503	    0.024208	    0.009847	   -0.002400	   -0.005664	    0.018497	    0.005811	    0.020571	    0.012882	    0.002711	    0.006032	    0.003110	   -0.003907	    0.012688	    0.011223	    0.002809	    0.006681	   -0.002702	   -0.007447	   -0.003927	   -0.005336	   -0.008290	   -0.002777	    0.007541	   -0.000050	    0.009928	    0.007787	   -0.008134	    0.007683	   -0.009064	    0.082650	   -1.236104
   265.553	    0.024387	    0.010686	   -0.002733	   -0.002720	    0.017262	    0.005575	    0.019807	    0.010958	    0.001354	    0.006234	    0.004768	   -0.005219	    0.013301	    0.010722	    0.002244	    0.007181	   -0.002101	   -0.008220	   -0.002059	   -0.004567	   -0.008453	   -0.003205	    0.007136	   -0.000802	    0.009572	    0.007678	   -0.008673	    0.006541	   -0.016302	    0.071410	   -1.284520
   266.603	    0.026679	    0.014539	   -0.003251	   -0.005446	    0.016974	    0.005383	    0.019190	    0.010628	    0.001251	    0.007777	    0.006104	   -0.005769	    0.014095	    0.011959	    0.002615	    0.008009	   -0.001766	   -0.008126	   -0.002284	   -0.004084	   -0.007165	   -0.002275	    0.006983	   -0.000847	    0.009255	    0.007842	   -0.008468	    0.005502	   -0.018338	    0.069311	   -1.278955
   267.654	    0.025753	    0.013505	   -0.002033	   -0.003795	    0.014935	    0.007122	    0.019220	    0.010196	    0.001629	    0.006776	    0.005724	   -0.005538	    0.013626	    0.012062	    0.002128	    0.008350	   -0.000604	   -0.008456	   -0.000725	   -0.002253	   -0.006905	   -0.001182	    0.008878	   -0.001594	    0.010037	    0.008577	   -0.008447	    0.006634	   -0.019972	    0.075136	   -1.288546
   268.704	    0.025916	    0.010052	   -0.001940	   -0.003259	    0.015343	    0.006939	    0.018632	    0.009821	    0.000986	    0.005530	    0.005494	   -0.006110	    0.013440	    0.011330	    0.003415	    0.008740	   -0.000949	   -0.007582	    0.000255	   -0.002340	   -0.006044	   -0.000031	    0.009935	   -0.000726	    0.011056	    0.009976	   -0.008015	    0.006602	   -0.015698	    0.080329	   -1.304646
   269.754	    0.023052	    0.010110	   -0.003907	   -0.005212	    0.015927	    0.005637	    0.021117	    0.010241	    0.002482	    0.004752	    0.003737	   -0.007168	    0.013048	    0.011206	    0.003082	    0.008832	   -0.001551	   -0.007692	   -0.000044	   -0.002481	   -0.006759	   -0.000111	    0.008666	   -0.001005	    0.010859	    0.009909	   -0.007315	    0.006837	   -0.016533	    0.061971	   -1.290845
   270.804	    0.023012	    0.007735	   -0.006486	   -0.007108	    0.018269	    0.005230	    0.023315	    0.009061	    0.002547	    0.002616	   -0.000461	   -0.008578	    0.013927	    0.013014	    0.002444	    0.007552	   -0.002243	   -0.008097	    0.000276	   -0.002263	   -0.007285	   -0.000042	    0.009268	   -0.001510	    0.011326	    0.009950	   -0.007304	    0.006746	   -0.018299	    0.070430	   -1.285801
   271.854	    0.024964	    0.006134	   -0.007055	   -0.009201	    0.014903	    0.005146	    0.021599	    0.008571	    0.002045	    0.000452	   -0.002083	   -0.008341	    0.014314	    0.012228	    0.002606	    0.007829	   -0.001723	   -0.007240	    0.000547	   -0.002573	   -0.006435	    0.001010	    0.009587	   -0.001342	    0.011593	    0.010369	   -0.006652	    0.006338	   -0.015067	    0.075251	   -1.282236
   272.904	    0.025272	    0.009941	   -0.006556	   -0.008006	    0.013524	    0.006096	    0.022492	    0.007058	    0.001860	    0.002390	   -0.002273	   -0.008153	    0.014390	    0.012069	    0.003141	    0.008044	   -0.002077	   -0.006938	    0.000091	   -0.002321	   -0.006298	    0.001644	    0.010066	   -0.000656	    0.012727	    0.010867	   -0.006163	    0.007092	   -0.014295	    0.064731	   -1.283377
   273.955	    0.023910	    0.009588	   -0.005796	   -0.004806	    0.015938	    0.006853	    0.020068	    0.006996	    0.000370	    0.001417	   -0.002152	   -0.008374	    0.013051	    0.010460	    0.003446	    0.007722	   -0.003076	   -0.006978	   -0.000440	   -0.002695	   -0.006593	    0.001395	    0.009786	   -0.000023	    0.012534	    0.010587	   -0.005866	    0.007818	   -0.011474	    0.069027	   -1.290607
   275.005	    0.021958	    0.012218	   -0.004456	   -0.005997	    0.015165	    0.007154	    0.021858	    0.006457	    0.001634	    0.001802	   -0.002065	   -0.008489	    0.011283	    0.008860	    0.002880	    0.007119	   -0.003680	   -0.007438	   -0.001065	   -0.002586	   -0.007547	    0.000805	    0.009512	   -0.000081	    0.011503	    0.010713	   -0.007047	    0.006984	   -0.011794	    0.071594	   -1.271773
   276.055	    0.024848	    0.012461	   -0.005450	   -0.003115	    0.015048	    0.007369	    0.024180	    0.007937	    0.002320	    0.002784	   -0.003318	   -0.008764	    0.010344	    0.008386	    0.002379	    0.006749	   -0.004168	   -0.008140	   -0.001941	   -0.002828	   -0.007414	    0.000169	    0.009223	   -0.000265	    0.011848	    0.009657	   -0.007974	    0.006467	   -0.015396	    0.077261	   -1.274210
   277.105	    0.025547	    0.011643	   -0.003431	   -0.002857	    0.016426	    0.008438	    0.023044	    0.006064	    0.003114	    0.002853	   -0.002277	   -0.008602	    0.012199	    0.009489	    0.003535	    0.007923	   -0.003783	   -0.007197	   -0.002104	   -0.002215	   -0.008511	    0.000246	    0.009807	    0.000938	    0.012757	    0.010095	   -0.006729	    0.007428	   -0.017036	    0.078265	   -1.277110
   278.155	    0.026827	    0.015062	   -0.000782	    0.001198	    0.019714	    0.010092	    0.023522	    0.010145	    0.005108	    0.003939	   -0.000858	   -0.006678	    0.013796	    0.011787	    0.004970	    0.010192	   -0.002110	   -0.005739	   -0.001009	   -0.001073	   -0.007428	    0.002483	    0.012898	    0.003423	    0.015209	    0.013259	   -0.005235	    0.009362	   -0.019796	    0.078284	   -1.299214
   279.205	    0.028340	    0.013229	    0.000592	    0.001619	    0.020989	    0.011586	    0.025732	    0.010065	    0.006248	    0.005475	    0.000717	   -0.006452	    0.013854	    0.012982	    0.005486	    0.011198	   -0.001312	   -0.004852	   -0.000379	    0.000048	   -0.006770	    0.003495	    0.014417	    0.004520	    0.016101	    0.013589	   -0.004299	    0.010619	   -0.018219	    0.085013	   -1.274146
   280.256	    0.026682	    0.015517	    0.001288	    0.001640	    0.022622	    0.011936	    0.026732	    0.010974	    0.006770	    0.006066	    0.001304	   -0.006162	    0.014075	    0.013535	    0.004236	    0.011210	   -0.001007	   -0.005052	   -0.000394	    0.000483	   -0.006366	    0.003287	    0.014471	    0.005033	    0.016210	    0.013846	   -0.004612	    0.009375	   -0.016648	    0.081799	   -1.296812
   281.306	    0.027544	    0.016273	    0.002104	    0.000340	    0.022140	    0.013011	    0.026467	    0.011711	    0.005846	    0.005227	    0.001702	   -0.006603	    0.013497	    0.013888	    0.003304	    0.011138	   -0.000558	   -0.005546	    0.000224	    0.000002	   -0.007262	    0.003177	    0.013788	    0.004689	    0.015957	    0.013425	   -0.005122	    0.009824	   -0.014664	    0.091165	   -1.204772
   282.356	    0.032718	    0.016022	    0.002974	    0.001450	    0.022200	    0.013400	    0.024446	    0.013180	    0.007682	    0.008661	    0.002567	   -0.004911	    0.013203	    0.014350	    0.003394	    0.010984	    0.000112	   -0.005900	    0.000462	    0.000937	   -0.007262	    0.003659	    0.014545	    0.005519	    0.016484	    0.013173	   -0.003827	    0.009670	   -0.013027	    0.093191	   -1.178066
   283.406	    0.030937	    0.015147	    0.002820	    0.003192	    0.020458	    0.013518	    0.025333	    0.011023	    0.007052	    0.008976	    0.001357	   -0.004797	    0.012721	    0.013292	    0.003829	    0.012471	    0.000379	   -0.004477	    0.001348	    0.000216	   -0.005862	    0.004002	    0.012438	    0.006277	    0.015843	    0.010884	   -0.004394	    0.008660	   -0.018389	    0.090741	   -1.233102
   284.456	    0.027378	    0.015618	    0.000721	    0.002199	    0.020262	    0.012141	    0.027737	    0.011520	    0.008859	    0.008346	   -0.000188	   -0.005517	    0.010899	    0.012680	    0.003034	    0.012128	   -0.000871	   -0.003795	    0.000616	   -0.001662	   -0.006002	    0.002381	    0.009871	    0.004407	    0.013537	    0.008772	   -0.006634	    0.008107	   -0.022050	    0.096968	   -1.230562
   285.507	    0.024184	    0.009977	   -0.000155	    0.001415	    0.019025	    0.012244	    0.026355	    0.011233	    0.009236	    0.007936	   -0.001524	   -0.004251	    0.009850	    0.011364	    0.002984	    0.012011	   -0.000644	   -0.002592	    0.001079	   -0.001946	   -0.006324	    0.001231	    0.008702	    0.003455	    0.012170	    0.007118	   -0.007156	    0.007255	   -0.017857	    0.086478	   -1.282573
   286.557	    0.025835	    0.011089	   -0.000947	    0.002409	    0.018827	    0.011570	    0.025576	    0.010742	    0.008366	    0.008027	   -0.000746	   -0.005637	    0.010465	    0.009920	    0.001768	    0.010209	   -0.000456	   -0.003859	    0.000093	   -0.002403	   -0.007844	    0.000290	    0.007649	    0.001818	    0.009929	    0.007035	   -0.008176	    0.006726	   -0.018527	    0.084295	   -1.287193
   287.607	    0.023580	    0.010305	   -0.002293	   -0.002374	    0.015939	    0.009919	    0.022357	    0.007911	    0.007911	    0.004836	   -0.000415	   -0.006089	    0.008933	    0.007722	    0.000174	    0.007815	   -0.002122	   -0.005051	   -0.001311	   -0.004565	   -0.008810	   -0.001524	    0.005035	    0.000069	    0.007099	    0.005340	   -0.008927	    0.006318	   -0.022585	    0.071610	   -1.274024
   288.657	    0.025835	    0.012115	   -0.002455	   -0.002088	    0.016438	    0.008965	    0.021952	    0.007636	    0.006703	    0.004207	   -0.002333	   -0.006889	    0.008076	    0.006899	   -0.001056	    0.006351	   -0.003933	   -0.005816	   -0.004144	   -0.006351	   -0.009737	   -0.003657	    0.002939	   -0.001083	    0.006386	    0.004234	   -0.009132	    0.006288	   -0.017975	    0.069248	   -1.281303
   289.707	    0.022224	    0.007206	   -0.003761	   -0.003726	    0.013071	    0.006743	    0.021846	    0.007774	    0.005339	    0.004165	   -0.001654	   -0.008131	    0.007738	    0.005371	   -0.002329	    0.004888	   -0.006228	   -0.006999	   -0.006240	   -0.008884	   -0.011622	   -0.006229	    0.001087	   -0.003111	    0.003057	    0.002213	   -0.010794	    0.005163	   -0.024904	    0.076787	   -1.263316
   290.757	    0.021730	    0.007958	   -0.003498	   -0.004024	    0.014186	    0.006295	    0.020401	    0.006922	    0.005010	    0.003469	   -0.001394	   -0.008483	    0.007741	    0.004297	   -0.002251	    0.004263	   -0.007289	   -0.007816	   -0.006937	   -0.009133	   -0.012703	   -0.006614	    0.000383	   -0.003144	    0.003195	    0.001667	   -0.010824	    0.004718	   -0.021333	    0.074289	   -1.303965
   291.808	    0.019590	    0.007210	   -0.003726	   -0.001829	    0.014759	    0.007208	    0.020858	    0.008022	    0.005711	    0.003687	   -0.000368	   -0.007373	    0.009092	    0.003900	   -0.001546	    0.004299	   -0.007443	   -0.008053	   -0.007694	   -0.009328	   -0.011919	   -0.005775	    0.000320	   -0.002553	    0.002874	    0.001220	   -0.010151	    0.004979	   -0.020293	    0.078102	   -1.345395
   292.858	    0.023756	    0.009275	   -0.001529	   -0.001755	    0.012377	    0.008970	    0.020249	    0.006601	    0.004699	    0.003656	    0.000427	   -0.007340	    0.009217	    0.004969	   -0.001573	    0.004252	   -0.007331	   -0.009490	   -0.007478	   -0.008502	   -0.010293	   -0.004735	    0.000841	   -0.001496	    0.002807	    0.002197	   -0.009320	    0.005275	   -0.017770	    0.069271	   -1.241592
   293.908	    0.024098	    0.011358	   -0.002256	   -0.002677	    0.015607	    0.008874	    0.020072	    0.007911	    0.003074	    0.003535	    0.001443	   -0.007203	    0.008695	    0.003188	   -0.000438	    0.003114	   -0.008157	   -0.011384	   -0.008644	   -0.007432	   -0.010025	   -0.004891	    0.001168	   -0.002548	    0.001893	    0.002096	   -0.010247	    0.005097	   -0.018163	    0.076467	   -1.285174
   294.958	    0.024430	    0.010706	   -0.001219	   -0.002964	    0.016110	    0.008588	    0.021346	    0.008641	    0.003517	    0.003326	    0.002755	   -0.007824	    0.009067	    0.003816	   -0.000885	    0.003141	   -0.006115	   -0.011726	   -0.007490	   -0.006038	   -0.008981	   -0.003886	    0.003154	   -0.002553	    0.003294	    0.003276	   -0.010442	    0.004212	   -0.014729	    0.078873	   -1.232881
   296.008	    0.029683	    0.012100	    0.003623	   -0.001742	    0.013893	    0.012974	    0.020189	    0.008477	   -0.000501	    0.000821	    0.005624	   -0.010704	    0.010722	    0.004998	   -0.001414	    0.003352	   -0.005645	   -0.012595	   -0.009979	   -0.007327	   -0.007437	   -0.002144	    0.005115	   -0.000737	    0.005884	    0.003821	   -0.010344	    0.003674	   -0.015038	    0.080857	   -1.315594
   297.058	    0.032210	    0.012738	    0.003073	   -0.001870	    0.013958	    0.010985	    0.022504	    0.008594	   -0.001867	   -0.000067	    0.003900	   -0.012269	    0.010035	    0.004129	   -0.000961	    0.005076	   -0.006238	   -0.010934	   -0.008637	   -0.008574	   -0.006410	   -0.001658	    0.004171	   -0.001015	    0.005915	    0.003630	   -0.009332	    0.002807	   -0.015195	    0.077511	   -1.300662
   298.109	    0.029987	    0.011537	    0.001192	   -0.003706	    0.012647	    0.010218	    0.020072	    0.008511	   -0.005204	   -0.001222	    0.002709	   -0.013454	    0.010076	    0.003486	   -0.000610	    0.004393	   -0.008045	   -0.011472	   -0.007720	   -0.008277	   -0.005519	   -0.002462	    0.002564	   -0.001288	    0.003475	    0.002316	   -0.011072	    0.001527	   -0.014075	    0.076061	   -1.296661
   299.159	    0.031097	    0.014229	   -0.000405	   -0.002606	    0.011082	    0.008464	    0.018495	    0.006153	   -0.005590	   -0.002901	    0.000836	   -0.012899	    0.008050	    0.002668	   -0.001458	    0.004260	   -0.008682	   -0.010917	   -0.008134	   -0.009802	   -0.006073	   -0.001553	    0.001561	   -0.003805	    0.002655	    0.001308	   -0.008859	    0.001564	   -0.015178	    0.071747	   -1.288669
   300.209	    0.027879	    0.009824	   -0.001035	   -0.001465	    0.011003	    0.008310	    0.018574	    0.005793	   -0.003450	   -0.002225	   -0.000154	   -0.014069	    0.007277	    0.001881	   -0.001562	    0.004144	   -0.009561	   -0.010553	   -0.010049	   -0.010526	   -0.006757	   -0.003068	   -0.000109	   -0.003546	    0.002202	    0.000900	   -0.008017	    0.001979	   -0.016048	    0.070211	   -1.284201
   301.259	    0.026955	    0.008887	   -0.002895	   -0.001097	    0.010517	    0.008713	    0.018242	    0.004204	   -0.005942	   -0.004981	   -0.002880	   -0.015127	    0.004491	   -0.000062	   -0.003444	    0.002192	   -0.012811	   -0.011143	   -0.012751	   -0.013360	   -0.008376	   -0.005786	   -0.001101	   -0.005144	    0.001580	    0.000286	   -0.008520	    0.000941	   -0.026118	    0.056171	   -1.252538
   302.309	    0.026577	    0.010593	   -0.003535	   -0.004543	    0.009241	    0.007949	    0.017225	    0.002205	   -0.005633	   -0.004270	   -0.004258	   -0.015725	    0.003505	    0.000277	   -0.004794	    0.000276	   -0.013324	   -0.011074	   -0.014008	   -0.013160	   -0.008770	   -0.006524	   -0.000865	   -0.005350	    0.004099	    0.002435	   -0.008662	    0.001262	   -0.032633	    0.061390	   -1.293956
   303.359	    0.026188	    0.009790	   -0.004740	   -0.006003	    0.014360	    0.005750	    0.017948	    0.005275	   -0.006118	   -0.005261	   -0.001416	   -0.016578	    0.003166	   -0.000757	   -0.004469	   -0.001000	   -0.012038	   -0.011178	   -0.014295	   -0.010263	   -0.006802	   -0.005349	    0.002306	   -0.003690	    0.005747	    0.004910	   -0.009405	    0.001516	   -0.032552	    0.062844	   -1.283086
   304.410	    0.025962	    0.013222	   -0.008249	   -0.012534	    0.011199	   -0.000536	    0.015423	    0.002302	   -0.007559	   -0.006885	   -0.001570	   -0.017331	    0.003067	   -0.000169	   -0.005709	   -0.000716	   -0.012062	   -0.011293	   -0.012853	   -0.010510	   -0.006461	   -0.006149	    0.003920	   -0.003153	    0.006475	    0.006136	   -0.008959	    0.001799	   -0.032656	    0.076012	   -1.280754
   305.460	    0.026992	    0.012470	   -0.007059	   -0.011289	    0.005455	    0.000993	    0.013509	   -0.001135	   -0.006657	   -0.007449	   -0.001502	   -0.017755	    0.002844	   -0.000458	   -0.006712	   -0.003392	   -0.014311	   -0.010747	   -0.015529	   -0.010184	   -0.008837	   -0.006461	    0.003079	   -0.002779	    0.004898	    0.006035	   -0.009576	    0.001966	   -0.037356	    0.075104	   -1.248072
   306.510	    0.028148	    0.012788	   -0.006267	   -0.007698	    0.001103	    0.003426	    0.014510	   -0.002330	   -0.004552	   -0.005152	    0.000781	   -0.018168	    0.002515	    0.000593	   -0.005397	   -0.002331	   -0.014220	   -0.008213	   -0.016593	   -0.008840	   -0.009141	   -0.006061	    0.002949	   -0.002204	    0.003612	    0.006461	   -0.008946	    0.002646	   -0.038098	    0.072907	   -1.307037
   307.560	    0.030502	    0.013276	   -0.006570	   -0.009062	    0.004388	    0.003425	    0.014303	   -0.001465	   -0.007850	   -0.007605	   -0.001265	   -0.018757	    0.002591	    0.000287	   -0.002882	   -0.001142	   -0.011925	   -0.008386	   -0.010902	   -0.007654	   -0.006506	   -0.003935	    0.003717	   -0.000918	    0.006279	    0.008177	   -0.007032	    0.002545	   -0.040210	    0.078148	   -1.291197
   308.610	    0.026822	    0.013751	   -0.006382	   -0.010576	    0.002954	    0.003189	    0.013183	   -0.004538	   -0.006497	   -0.008370	   -0.003172	   -0.019127	    0.002992	    0.001055	   -0.002197	    0.001372	   -0.010150	   -0.006019	   -0.005758	   -0.006101	   -0.004908	   -0.001679	    0.004347	   -0.000847	    0.007537	    0.007121	   -0.006294	    0.002350	   -0.037742	    0.071840	   -1.276804
   309.660	    0.025967	    0.006807	   -0.007101	   -0.010896	    0.002682	    0.003189	    0.012441	   -0.007773	   -0.006444	   -0.013458	   -0.005639	   -0.021080	    0.000819	   -0.003003	   -0.002983	    0.001495	   -0.010168	   -0.005821	   -0.005691	   -0.005439	   -0.002969	   -0.000852	    0.004279	   -0.002018	    0.007068	    0.006088	   -0.007970	   -0.000879	   -0.040591	    0.078721	   -1.277055
   310.711	    0.025364	    0.006124	   -0.006921	   -0.017392	    0.000859	    0.002647	    0.007761	   -0.011404	   -0.007034	   -0.019151	   -0.011978	   -0.023323	   -0.001227	   -0.006570	   -0.002904	   -0.000637	   -0.013505	   -0.006928	   -0.009298	   -0.009207	   -0.003836	   -0.002806	    0.002018	   -0.003012	    0.003595	    0.004409	   -0.010776	   -0.004888	   -0.042632	    0.061845	   -1.273501
   311.761	    0.023694	    0.008068	   -0.004159	   -0.010745	    0.003649	    0.004772	    0.009890	   -0.009645	   -0.005660	   -0.016172	   -0.010718	   -0.019894	   -0.001073	   -0.004564	   -0.002761	   -0.002091	   -0.014251	   -0.008059	   -0.009711	   -0.011264	   -0.006522	   -0.004237	    0.000144	   -0.004032	    0.001771	    0.004685	   -0.011925	   -0.004731	   -0.041661	    0.069379	   -1.267196
   312.811	    0.021586	    0.005019	   -0.003648	   -0.010667	    0.002263	    0.005044	    0.010710	   -0.007331	   -0.005024	   -0.014679	   -0.010234	   -0.019346	   -0.000853	   -0.003613	   -0.002442	   -0.002595	   -0.015088	   -0.008527	   -0.009149	   -0.012101	   -0.005158	   -0.002779	   -0.000639	   -0.005597	    0.001215	    0.003407	   -0.012363	   -0.005198	   -0.040571	    0.075740	   -1.290578
   313.861	    0.024047	    0.005669	   -0.003722	   -0.011317	    0.002676	    0.004783	    0.010913	   -0.005147	   -0.004989	   -0.010600	   -0.008804	   -0.017594	   -0.000630	   -0.004263	   -0.001633	   -0.002610	   -0.014223	   -0.008888	   -0.008769	   -0.011970	   -0.005344	   -0.003127	   -0.000624	   -0.005218	    0.001529	    0.002192	   -0.011277	   -0.004567	   -0.043547	    0.078693	   -1.288710
   314.911	    0.023642	    0.008395	   -0.002389	   -0.009204	    0.002591	    0.006468	    0.010943	   -0.004957	   -0.003752	   -0.008001	   -0.008453	   -0.016979	    0.001182	   -0.004762	    0.000594	   -0.001126	   -0.012800	   -0.006218	   -0.008232	   -0.011745	   -0.004854	   -0.002398	   -0.000377	   -0.002205	    0.003598	    0.002978	   -0.009089	   -0.003230	   -0.041869	    0.077410	   -1.280735
   315.961	    0.022597	    0.008342	   -0.002351	   -0.006885	    0.005074	    0.006593	    0.011934	   -0.002499	   -0.003405	   -0.008576	   -0.008651	   -0.017482	    0.000326	   -0.003310	    0.001656	    0.000831	   -0.011462	   -0.004072	   -0.005716	   -0.010649	   -0.003595	   -0.000844	    0.000264	   -0.000199	    0.004790	    0.004357	   -0.009188	   -0.002089	   -0.036593	    0.074521	   -1.330861
   317.012	    0.024571	    0.010803	   -0.002849	   -0.008135	    0.004880	    0.004617	    0.013219	   -0.002986	   -0.003782	   -0.009474	   -0.008906	   -0.017659	    0.001973	   -0.002340	    0.001991	    0.002037	   -0.010082	   -0.004787	   -0.003390	   -0.010154	   -0.003079	   -0.000186	    0.001545	    0.001250	    0.006034	    0.004567	   -0.007780	   -0.000809	   -0.039084	    0.078731	   -1.306302
   318.062	    0.027048	    0.010112	   -0.003085	   -0.007270	    0.006626	    0.004941	    0.012281	   -0.003303	   -0.003133	   -0.008663	   -0.010337	   -0.017861	    0.001323	   -0.000567	    0.002350	    0.003765	   -0.007816	   -0.003177	   -0.000851	   -0.009066	   -0.001703	    0.001708	    0.000792	    0.002755	    0.006363	    0.004292	   -0.006098	    0.001357	   -0.045806	    0.074778	   -1.279283
   319.112	    0.025635	    0.013393	   -0.003168	   -0.010012	    0.006228	    0.004929	    0.012126	   -0.004591	   -0.004570	   -0.011799	   -0.007907	   -0.019807	    0.001615	   -0.000171	    0.003949	    0.004699	   -0.008665	   -0.000805	   -0.000829	   -0.007644	    0.000232	    0.003960	    0.001360	    0.004699	    0.005348	    0.005864	   -0.006307	    0.001507	   -0.044779	    0.074317	   -1.336108
   320.162	    0.029205	    0.016111	   -0.002546	   -0.007180	    0.006798	    0.005331	    0.012975	   -0.003541	   -0.004755	   -0.012018	   -0.006750	   -0.019598	    0.002837	    0.000996	    0.005344	    0.006079	   -0.007801	    0.000021	   -0.000166	   -0.005673	    0.000881	    0.004942	    0.003211	    0.006464	    0.006281	    0.006805	   -0.007040	    0.001121	   -0.040830	    0.079009	   -1.297604
   321.212	    0.023426	    0.010690	   -0.002505	   -0.008059	    0.005037	    0.004653	    0.012320	   -0.005060	   -0.004631	   -0.012983	   -0.008071	   -0.019575	    0.003196	    0.000467	    0.006923	    0.007879	   -0.007815	    0.000894	   -0.000420	   -0.005223	   -0.000281	    0.004826	    0.002973	    0.008187	    0.007093	    0.006262	   -0.007166	    0.001107	   -0.036531	    0.072256	   -1.305877
   322.263	    0.026560	    0.009104	   -0.005350	   -0.014583	    0.005509	    0.001922	    0.009795	   -0.007133	   -0.005722	   -0.014336	   -0.010099	   -0.019023	    0.002644	    0.000155	    0.006539	    0.006792	   -0.007927	   -0.001355	   -0.002666	   -0.007483	   -0.000948	    0.003461	    0.002797	    0.009639	    0.007807	    0.006231	   -0.005141	    0.002846	   -0.035853	    0.067382	   -1.313582
   323.313	    0.028475	    0.011242	   -0.004412	   -0.013475	    0.003169	    0.000918	    0.010209	   -0.007618	   -0.005740	   -0.012980	   -0.010819	   -0.018813	    0.003236	    0.000511	    0.006833	    0.005733	   -0.007662	   -0.001923	   -0.002517	   -0.007497	   -0.001171	    0.003600	    0.002413	    0.009549	    0.007576	    0.006569	   -0.002781	    0.004034	   -0.033656	    0.082019	   -1.305799
   324.363	    0.027974	    0.011616	   -0.005034	   -0.011211	   -0.000683	    0.001419	    0.010877	   -0.004427	   -0.002313	   -0.012376	   -0.009016	   -0.018170	    0.002334	    0.002883	    0.004087	    0.003974	   -0.006637	    0.001444	   -0.005470	   -0.004469	   -0.000890	    0.002581	    0.001987	    0.009512	    0.007570	    0.007249	   -0.001973	    0.007019	   -0.036299	    0.074562	   -1.287444
   325.413	    0.031979	    0.012903	   -0.005910	   -0.011860	    0.000947	    0.000260	    0.012286	   -0.004989	   -0.003279	   -0.010619	   -0.008602	   -0.019711	    0.002422	    0.003095	    0.005396	    0.005242	   -0.006155	    0.002391	   -0.005286	   -0.004658	    0.000419	    0.002512	    0.001746	    0.008052	    0.006086	    0.007139	   -0.002861	    0.005853	   -0.038514	    0.081557	   -1.293882
   326.463	    0.028640	    0.011249	   -0.005240	   -0.015568	    0.002402	   -0.000736	    0.010314	   -0.006228	   -0.004871	   -0.010654	   -0.008154	   -0.021083	    0.001456	    0.003203	    0.006283	    0.005948	   -0.006785	    0.002875	   -0.004025	   -0.005198	    0.001145	    0.002173	    0.003617	    0.007840	    0.006772	    0.008044	   -0.004140	    0.004640	   -0.038741	    0.078897	   -1.326397
   327.513	    0.028594	    0.012406	   -0.005884	   -0.015039	    0.003292	   -0.002112	    0.008854	   -0.006750	   -0.005604	   -0.015415	   -0.009042	   -0.021393	    0.001939	    0.004281	    0.007685	    0.007426	   -0.005250	    0.002489	   -0.002556	   -0.005391	    0.000378	    0.002524	    0.004504	    0.007843	    0.007284	    0.008757	   -0.003116	    0.005368	   -0.038410	    0.088083	   -1.282221
   328.564	    0.026690	    0.012577	   -0.005434	   -0.015352	    0.002408	   -0.002502	    0.010374	   -0.007799	   -0.006929	   -0.016681	   -0.010256	   -0.022879	    0.001398	    0.004479	    0.006388	    0.006398	   -0.004721	    0.002025	   -0.001755	   -0.004515	   -0.000647	    0.002610	    0.004354	    0.007371	    0.006865	    0.008826	   -0.004042	    0.004205	   -0.038032	    0.088168	   -1.302478
   329.614	    0.025958	    0.012959	   -0.006045	   -0.016245	    0.004533	   -0.003842	    0.008830	   -0.007363	   -0.008619	   -0.017043	   -0.008381	   -0.023564	    0.001587	    0.005994	    0.005186	    0.006425	   -0.003708	    0.001765	   -0.000679	   -0.003343	    0.000080	    0.003813	    0.004932	    0.007633	    0.007928	    0.010263	   -0.004041	    0.004738	   -0.039969	    0.086770	   -1.307716
   330.664	    0.025605	    0.011162	   -0.004944	   -0.015212	    0.003115	   -0.003487	    0.008293	   -0.008532	   -0.007673	   -0.017146	   -0.009077	   -0.022376	    0.001776	    0.006549	    0.007670	    0.008432	   -0.003407	    0.003603	    0.000451	   -0.002182	    0.001665	    0.005420	    0.005762	    0.009462	    0.009648	    0.010834	   -0.001651	    0.005739	   -0.038439	    0.082310	   -1.301789
   331.714	    0.027057	    0.010547	   -0.003740	   -0.014636	    0.003617	   -0.001170	    0.009261	   -0.007958	   -0.007508	   -0.016171	   -0.008614	   -0.021779	    0.002056	    0.006515	    0.009155	    0.009425	   -0.002846	    0.004369	    0.001355	   -0.001428	    0.001668	    0.006042	    0.006638	    0.009407	    0.011008	    0.011038	   -0.000669	    0.005890	   -0.037744	    0.089697	   -1.312892
   332.764	    0.025591	    0.010522	   -0.004550	   -0.014908	    0.004315	   -0.002485	    0.008193	   -0.007717	   -0.006164	   -0.016906	   -0.009201	   -0.022557	    0.001049	    0.006616	    0.007995	    0.008816	   -0.002700	    0.002252	    0.000941	   -0.001929	    0.000119	    0.005308	    0.006280	    0.008113	    0.011239	    0.010607	   -0.002059	    0.005242	   -0.035591	    0.084491	   -1.313135
   333.814	    0.027024	    0.013073	   -0.004947	   -0.016078	    0.003559	   -0.004179	    0.008615	   -0.010111	   -0.007109	   -0.016443	   -0.009075	   -0.022688	    0.001333	    0.006769	    0.007643	    0.008226	   -0.002785	    0.001737	    0.000797	   -0.001002	    0.000617	    0.005858	    0.007036	    0.008707	    0.011809	    0.010751	   -0.001672	    0.005043	   -0.035754	    0.088634	   -1.323161
   334.865	    0.026532	    0.011417	   -0.005446	   -0.016393	    0.001658	   -0.005248	    0.007863	   -0.011265	   -0.007088	   -0.017623	   -0.008827	   -0.023466	    0.001245	    0.006952	    0.006861	    0.007478	   -0.002279	    0.001169	    0.000342	   -0.001263	   -0.000277	    0.006161	    0.006895	    0.008211	    0.011109	    0.010285	   -0.003055	    0.004386	   -0.034297	    0.085357	   -1.313934
   335.915	    0.027680	    0.013516	   -0.005515	   -0.016476	    0.003586	   -0.005415	    0.006900	   -0.011467	   -0.007663	   -0.019148	   -0.009364	   -0.023602	    0.002583	    0.008035	    0.007252	    0.008306	   -0.001919	    0.001129	    0.000770	   -0.000663	   -0.000449	    0.006389	    0.007679	    0.008347	    0.010997	    0.010975	   -0.003849	    0.003853	   -0.035415	    0.087377	   -1.324082
   336.965	    0.028759	    0.012597	   -0.005628	   -0.017097	    0.003348	   -0.005578	    0.006468	   -0.012023	   -0.007938	   -0.019928	   -0.008671	   -0.023328	    0.001999	    0.008931	    0.007784	    0.009318	   -0.001277	    0.001864	    0.002413	   -0.000231	    0.000232	    0.007018	    0.008481	    0.008590	    0.010869	    0.011316	   -0.004232	    0.004104	   -0.038386	    0.076963	   -1.332607
   338.015	    0.026874	    0.010632	   -0.005592	   -0.015721	    0.003362	   -0.004319	    0.006298	   -0.010442	   -0.006971	   -0.018720	   -0.008562	   -0.023320	    0.002544	    0.009775	    0.007894	    0.009719	    0.000421	    0.001486	    0.003551	    0.000627	    0.000790	    0.007234	    0.009804	    0.008479	    0.011254	    0.012369	   -0.003634	    0.004646	   -0.035090	    0.083924	   -1.333941
   339.065	    0.030994	    0.011979	   -0.005219	   -0.017505	    0.001594	   -0.005871	    0.006554	   -0.011851	   -0.008533	   -0.020012	   -0.010432	   -0.024576	    0.001356	    0.008547	    0.006646	    0.009629	    0.000517	    0.000450	    0.004162	    0.001123	    0.000971	    0.007196	    0.009226	    0.007271	    0.010892	    0.011256	   -0.004274	    0.003121	   -0.034494	    0.088738	   -1.310076
   340.115	    0.028169	    0.010309	   -0.005331	   -0.018319	    0.001730	   -0.005650	    0.005568	   -0.014143	   -0.007144	   -0.021495	   -0.010524	   -0.024281	    0.001640	    0.009045	    0.006555	    0.010168	    0.001692	   -0.000051	    0.005401	    0.001086	    0.001521	    0.007692	    0.009779	    0.007537	    0.010881	    0.011045	   -0.004206	    0.003341	   -0.032391	    0.092035	   -1.348020
   341.166	    0.026186	    0.009577	   -0.004842	   -0.018510	    0.001520	   -0.004656	    0.004682	   -0.014825	   -0.007895	   -0.022558	   -0.010667	   -0.024293	    0.001701	    0.007980	    0.007008	    0.009350	    0.000710	   -0.001360	    0.004239	    0.000458	    0.001043	    0.006894	    0.008257	    0.006634	    0.009346	    0.010345	   -0.004922	    0.002971	   -0.033423	    0.074999	   -1.329998
   342.216	    0.026881	    0.009895	   -0.006373	   -0.018629	    0.000805	   -0.006194	    0.004717	   -0.015027	   -0.009445	   -0.022565	   -0.011694	   -0.024962	    0.000946	    0.007594	    0.005904	    0.007655	    0.000077	   -0.003015	    0.002514	   -0.000000	   -0.000312	    0.005543	    0.007115	    0.005839	    0.008370	    0.009646	   -0.006358	    0.002023	   -0.032674	    0.089788	   -1.336580
   343.266	    0.025032	    0.010566	   -0.006487	   -0.017113	    0.000952	   -0.005969	    0.004639	   -0.015079	   -0.009001	   -0.022127	   -0.011241	   -0.024618	    0.000703	    0.006890	    0.005363	    0.006925	    0.000062	   -0.003756	    0.002802	   -0.000092	    0.000064	    0.005394	    0.007323	    0.005830	    0.008999	    0.009444	   -0.005993	    0.002677	   -0.034969	    0.085526	   -1.345586
   344.316	    0.029269	    0.010990	   -0.006093	   -0.019693	    0.000616	   -0.006425	    0.003620	   -0.014613	   -0.009472	   -0.021363	   -0.010855	   -0.024591	    0.000004	    0.007100	    0.005080	    0.005830	   -0.000409	   -0.004267	    0.001708	   -0.000573	    0.000317	    0.005163	    0.006774	    0.005401	    0.010063	    0.009630	   -0.005400	    0.002706	   -0.035752	    0.094131	   -1.335785
   345.366	    0.027797	    0.010250	   -0.006202	   -0.018592	    0.000245	   -0.006136	    0.002749	   -0.016149	   -0.009284	   -0.021624	   -0.010992	   -0.024945	    0.000132	    0.006567	    0.004840	    0.006070	   -0.001029	   -0.004714	    0.001288	   -0.000715	    0.000213	    0.004887	    0.007479	    0.005137	    0.009979	    0.010362	   -0.005270	    0.002820	   -0.033599	    0.080752	   -1.327073
   346.416	    0.029322	    0.010220	   -0.008479	   -0.022053	   -0.000170	   -0.008706	    0.004996	   -0.015304	   -0.010768	   -0.021343	   -0.009818	   -0.024473	   -0.000065	    0.006771	    0.005229	    0.006108	   -0.001215	   -0.005140	    0.001205	    0.000185	    0.000741	    0.004542	    0.007993	    0.005042	    0.009724	    0.010123	   -0.005368	    0.002573	   -0.036241	    0.082098	   -1.348358
   347.467	    0.027571	    0.014448	   -0.011281	   -0.021651	    0.000072	   -0.008253	    0.005569	   -0.012677	   -0.008706	   -0.019807	   -0.008211	   -0.022820	   -0.000567	    0.008635	    0.003378	    0.003650	   -0.001339	   -0.004287	   -0.002758	    0.001683	    0.001363	    0.003078	    0.007746	    0.005851	    0.008793	    0.011438	   -0.008388	    0.002518	   -0.033103	    0.086912	   -1.312392
   348.517	    0.030310	    0.012846	   -0.011711	   -0.018529	    0.000809	   -0.008482	    0.008356	   -0.010880	   -0.006893	   -0.017520	   -0.007138	   -0.023011	   -0.000144	    0.010164	    0.003273	    0.006995	   -0.000839	   -0.001810	   -0.004550	    0.003471	    0.001590	    0.003575	    0.007498	    0.007944	    0.009343	    0.012654	   -0.007024	    0.005594	   -0.033029	    0.091043	   -1.337452
   349.567	    0.026460	    0.012876	   -0.011132	   -0.020079	    0.005100	   -0.008807	    0.008832	   -0.012593	   -0.009450	   -0.019382	   -0.006608	   -0.023083	    0.000099	    0.009600	    0.007039	    0.010709	    0.001166	   -0.000752	    0.002862	    0.003231	    0.003447	    0.007701	    0.010043	    0.007257	    0.012925	    0.014423	   -0.003505	    0.002921	   -0.032081	    0.086737	   -1.336231
   350.617	    0.027847	    0.013269	   -0.009447	   -0.019122	    0.006383	   -0.007080	    0.008556	   -0.013975	   -0.007693	   -0.020002	   -0.005431	   -0.021387	    0.000754	    0.010377	    0.005746	    0.012018	    0.003341	    0.001963	    0.008946	    0.005670	    0.006425	    0.011359	    0.013230	    0.007798	    0.015600	    0.013285	   -0.000567	    0.000025	   -0.031305	    0.077084	   -1.334826
   351.667	    0.026271	    0.009536	   -0.008364	   -0.020044	    0.006107	   -0.005821	    0.012814	   -0.013645	   -0.006710	   -0.019621	   -0.001739	   -0.021696	    0.000697	    0.010386	    0.006310	    0.010616	    0.003064	    0.001485	    0.009609	    0.006679	    0.005020	    0.011669	    0.013877	    0.007481	    0.015381	    0.013336	   -0.002111	   -0.001470	   -0.027296	    0.098352	   -1.316814
   352.718	    0.022959	    0.007148	   -0.008861	   -0.020200	    0.003636	   -0.007540	    0.013800	   -0.012094	   -0.007322	   -0.019102	    0.000323	   -0.022701	    0.001251	    0.009396	    0.007478	    0.008723	    0.001600	   -0.000199	    0.009041	    0.006351	    0.002076	    0.010481	    0.012087	    0.005758	    0.012888	    0.010556	   -0.004310	   -0.003168	   -0.031625	    0.087995	   -1.308807
   353.768	    0.027459	    0.010633	   -0.008064	   -0.019118	    0.003853	   -0.009173	    0.011274	   -0.011703	   -0.008532	   -0.018373	    0.000106	   -0.023024	    0.000951	    0.008737	    0.006955	    0.007678	    0.001012	   -0.002280	    0.006844	    0.006278	   -0.000838	    0.009812	    0.010468	    0.004433	    0.010250	    0.008415	   -0.007444	   -0.003822	   -0.024876	    0.105086	   -1.308355
   354.818	    0.022849	    0.012648	   -0.008845	   -0.023607	   -0.001821	   -0.008823	    0.002185	   -0.015484	   -0.010870	   -0.023151	   -0.006273	   -0.024102	    0.001246	    0.008323	    0.009004	    0.006252	    0.000464	   -0.002341	    0.006717	    0.004480	   -0.001623	    0.008473	    0.009422	    0.003477	    0.008265	    0.008574	   -0.007028	   -0.004543	   -0.020527	    0.099923	   -1.304463
   355.868	    0.022611	    0.010343	   -0.009178	   -0.023060	   -0.009338	   -0.009340	   -0.001007	   -0.015346	   -0.009391	   -0.025388	   -0.012047	   -0.025338	    0.000880	    0.008781	    0.010717	    0.005464	    0.001357	   -0.001871	    0.005507	    0.003158	   -0.001616	    0.007535	    0.009287	    0.003015	    0.008083	    0.009706	   -0.004319	   -0.004109	   -0.019400	    0.088290	   -1.305444
   356.918	    0.023171	    0.006730	   -0.008311	   -0.022261	    0.003854	   -0.009501	    0.005364	   -0.013537	   -0.012209	   -0.024784	   -0.011505	   -0.023920	    0.001761	    0.007171	    0.009302	    0.003846	    0.001391	   -0.003193	    0.004128	    0.003080	   -0.001020	    0.007451	    0.009436	    0.002980	    0.007481	    0.009855	   -0.005620	   -0.002530	   -0.021812	    0.092882	   -1.305306
   357.968	    0.027035	    0.010576	   -0.007134	   -0.019499	    0.007819	   -0.008423	    0.005409	   -0.011806	   -0.012131	   -0.023776	   -0.008656	   -0.023938	    0.002792	    0.007633	    0.009325	    0.003121	    0.001111	   -0.003419	    0.003938	    0.002884	   -0.002086	    0.007576	    0.008881	    0.003109	    0.007326	    0.010035	   -0.005111	   -0.000931	   -0.020415	    0.094255	   -1.323614
   359.019	    0.032264	    0.017800	   -0.005629	   -0.018242	    0.008552	   -0.008519	    0.006784	   -0.004840	   -0.011342	   -0.015421	    0.000061	   -0.021279	    0.005695	    0.009652	    0.009028	    0.001497	   -0.000383	   -0.006852	   -0.000872	    0.004083	   -0.005571	    0.005274	    0.010743	    0.003937	    0.006845	    0.012182	   -0.005062	    0.002234	   -0.020749	    0.099034	   -1.322550
